# Supplementary material for: Genome-wide transcriptional profiling of Botrytis cinerea genes targeting plant cell walls during infections of different hosts
Source: Front Plant Sci. 2014 Sep 3;5:435. doi: 10.3389/fpls.2014.00435 (PMC4153048; doi:10.3389/fpls.2014.00435)
Supplement: Supplementary file 1 [file Presentation1.ZIP]

Archive with 5 entries (5 files):
- Supp Mat Table 1.XLSX
- Supp Mat Table 2.XLSX
- Supp Mat Figure 1.PDF
- Supp Mat Figure 2.PDF
- Supp Mat figures & tables captions.pdf
