# Supplementary material for: Genome-wide transcriptional profiling of Botrytis cinerea genes targeting plant cell walls during infections of different hosts
Source: Front Plant Sci. 2014 Sep 3;5:435. doi: 10.3389/fpls.2014.00435 (PMC4153048; doi:10.3389/fpls.2014.00435)
Supplement: Supplementary file 1 [file Presentation1.ZIP › Supp Mat Table 1.XLSX]

## Sheet: Sheet1
Gene accession	CAZyme subfamily	Tribe	Predicted signal peptide	Botrytis mapped reads in different hosts (raw counts)
				Lettuce leaves (2dpi)			Ripe tomato (3dpi)			Ripe grape berries (Stage1)
				BioRep #1	BioRep #2	BioRep #3	BioRep #1	BioRep #2	BioRep #3	BioRep #1	BioRep #2	BioRep #3	BioRep #4
BC1G_00046	CBM2	0	N	127	34	75	69	175	235	486	99	252	258
BC1G_00346	CBM2	0	N	54	19	42	61	175	183	313	63	183	222
BC1G_00905	CBM50	0	N	0	0	0	0	4	5	17	2	17	6
BC1G_01768	CBM13	0	N	31	14	18	48	112	112	244	70	172	151
BC1G_02253	CBM6	0	N	0	0	4	12	45	49	90	11	43	37
BC1G_02254	CBM6	0	N	207	80	123	208	475	479	812	135	424	394
BC1G_02496	CBM2	0	N	31	12	23	50	157	150	307	72	184	185
BC1G_03809	CBM48	0	N	86	26	49	133	367	316	602	123	316	350
BC1G_04606	CBM6	0	N	85	13	35	78	198	242	288	46	155	140
BC1G_05000	CBM6	0	N	78	16	37	88	238	215	548	94	248	265
BC1G_05432	CBM2	0	N	32	8	8	45	145	162	450	67	269	191
BC1G_06518	CBM57	0	N	69	28	50	75	243	206	419	81	241	190
BC1G_06577	CBM6	0	N	97	26	53	94	238	252	530	122	360	317
BC1G_06585	CBM6	0	N	114	31	55	63	144	176	464	76	189	208
BC1G_07031	CBM6	0	N	53	26	27	64	165	154	341	57	181	176
BC1G_07228	CBM13	0	N	69	24	36	185	357	463	1188	321	633	780
BC1G_07891	CBM13	0	N	1	0	1	2	12	17	56	14	41	34
BC1G_11194	CBM2	0	N	74	18	37	82	239	266	451	95	229	259
BC1G_11345	CBM57	0	N	68	20	27	92	248	240	500	90	393	278
BC1G_11713	CBM6	0	N	118	36	48	177	610	519	803	148	553	462
BC1G_12009	CBM6	0	N	65	18	41	73	187	203	451	82	256	245
BC1G_12209	CBM2	0	N	58	16	34	40	67	90	153	27	71	65
BC1G_12964	CBM2	0	N	0	0	2	0	0	0	4	0	0	4
BC1G_13037	CBM6	0	N	136	34	47	224	311	500	1059	199	715	634
BC1G_13227	CBM13	0	N	234	66	102	207	420	485	880	144	460	416
BC1G_13375	CBM2	0	N	92	19	29	86	220	227	391	94	217	215
BC1G_13423	CBM2	0	N	166	50	67	159	379	439	966	172	651	492
BC1G_15259	CBM2	0	N	56	22	38	64	224	220	390	97	191	223
BC1G_15434	CBM2	0	N	224	41	104	662	1298	1331	3563	617	3172	2552
BC1G_15821	CBM6	0	N	77	18	41	80	225	239	434	104	254	244
BC1G_00075	GT34	1	N	5	0	3	10	35	43	327	57	496	256
BC1G_01030	GT34	1	N	0	0	0	0	5	6	4	0	2	1
BC1G_01827	GT34	1	N	0	1	0	21	26	34	16	1	9	8
BC1G_02530	GT34	1	N	32	6	20	31	105	93	207	49	218	143
BC1G_02640	GT34	1	N	17	4	6	62	119	149	152	26	227	79
BC1G_02806	GT34	1	N	6	0	2	10	29	41	29	4	20	23
BC1G_02902	GT34	1	N	5	3	7	8	22	9	31	7	29	18
BC1G_04313	GT34	1	N	14	4	19	0	0	0	3	0	0	0
BC1G_04547	GT34	1	N	0	0	0	1	1	3	3	0	2	2
BC1G_05213	GT34	1	N	1	1	3	55	81	83	66	17	35	38
BC1G_05544	GT34	1	N	147	37	160	163	175	295	522	162	621	459
BC1G_05907	GT34	1	N	7	0	3	29	87	83	111	39	55	83
BC1G_06026	GT34	1	N	29	2	12	361	68	180	23	89	100	27
BC1G_06047	GT34	1	N	2	1	0	14	27	21	38	6	32	45
BC1G_06144	GT34	1	N	0	0	0	0	0	0	0	0	0	0
BC1G_07530	GT34	1	N	15	9	21	3	14	8	0	1	3	1
BC1G_07531	GT34	1	N	4	4	0	0	1	1	1	0	2	1
BC1G_09503	GT34	1	N	9	0	6	117	15	97	13	8	14	106
BC1G_10243	GT34	1	N	6	2	4	63	60	92	190	37	105	107
BC1G_10689	GT34	1	N	2	0	0	0	2	5	12	3	5	13
BC1G_11081	GT34	1	N	4	2	4	181	1017	1239	2560	619	3293	2364
BC1G_11112	GT34	1	N	3	2	2	11	329	113	542	84	167	428
BC1G_12177	GT34	1	Y	0	0	0	0	2	2	2	0	0	0
BC1G_12545	GT34	1	N	0	0	0	0	0	1	1	2	6	3
BC1G_12757	GT34	1	N	0	0	0	2	11	27	91	11	58	79
BC1G_13046	GT34	1	N	16	3	9	12	54	57	95	15	58	77
BC1G_13214	GT34	1	N	0	0	0	0	39	13	7	2	21	38
BC1G_14544	GT34	1	N	170	57	110	158	1085	996	302	77	164	218
BC1G_16062	GT34	1	N	2277	750	1295	178	1286	984	7	6	47	32
BC1G_16084	GT34	1	N	4224	1188	2371	264	400	523	289	211	58	49
BC1G_00280	CE10	2	Y	0	0	0	7	3	13	2	1	1	1
BC1G_00501	CE10	2	Y	1	0	1	0	6	16	2	0	4	3
BC1G_00750	CE10	2	N	5	0	2	5	9	3	17	0	6	2
BC1G_03097	CE10	2	Y	5	1	2	5	7	10	10	2	7	22
BC1G_04330	CE10	2	N	4	2	0	30	46	33	10	6	5	1
BC1G_05515	CE10	2	N	339	162	201	21	42	56	54	30	38	38
BC1G_06910	CE10	2	N	4	0	1	0	19	17	22	8	21	19
BC1G_07218	CE10	2	N	0	1	2	58	6	52	56	14	19	30
BC1G_07637	CE10	2	Y	40	15	34	9	6	15	14	4	18	14
BC1G_08184	CE10	2	N	12	5	9	62	205	256	34	13	49	25
BC1G_09013	CE10	2	Y	4	2	1	0	6	5	14	1	8	3
BC1G_09121	CE10	2	Y	39	12	14	8	20	20	7	1	7	4
BC1G_09644	CE10	2	Y	0	1	0	3	11	16	146	23	93	73
BC1G_09694	CE10	2	Y	3	0	0	4	9	2	2	1	2	1
BC1G_10091	CE10	2	Y	1	4	5	0	3	1	45	26	18	34
BC1G_10331	CE10	2	Y	2	1	1	6	37	18	34	1	49	10
BC1G_11566	CE10	2	N	13	3	4	18	39	55	214	38	192	202
BC1G_12006	CE10	2	N	87	18	32	34	83	82	151	34	93	61
BC1G_12021	CE10	2	Y	0	0	1	2	1	0	0	0	4	1
BC1G_12139	CE10	2	Y	49	18	20	3	2	2	3	3	4	1
BC1G_13714	CE10	2	Y	0	0	0	0	0	0	0	0	0	0
BC1G_16127	CE10	2	Y	562	131	264	27	58	45	4	0	1	0
BC1G_00466	CE11	3	N	1256	283	703	1568	3490	4005	5189	1425	2543	2784
BC1G_00523	CE11	3	N	69	15	29	70	184	182	278	61	146	175
BC1G_01678	CE11	3	N	78	27	42	41	126	97	98	35	57	56
BC1G_01814	CE11	3	N	65	15	40	37	79	90	70	21	29	38
BC1G_03202	CE11	3	N	52	17	22	37	107	86	115	31	56	64
BC1G_03746	CE11	3	N	137	32	69	111	191	184	223	59	85	122
BC1G_04843	CE11	3	N	84	24	45	56	132	109	125	31	64	72
BC1G_04866	CE11	3	N	111	28	72	123	335	273	703	152	430	431
BC1G_04981	CE11	3	N	15	4	12	22	48	40	65	12	35	40
BC1G_05345	CE11	3	N	82	25	47	86	223	196	383	83	181	193
BC1G_07971	CE11	3	N	61	14	54	67	232	226	322	99	141	224
BC1G_10065	CE11	3	N	81	14	45	131	279	312	585	133	278	343
BC1G_10578	CE11	3	N	133	34	114	132	232	210	247	81	99	150
BC1G_10862	CE11	3	N	190	28	91	278	694	767	1321	246	764	713
BC1G_11473	CE11	3	N	59	7	34	34	110	78	136	39	56	81
BC1G_11474	CE11	3	N	19	5	8	7	33	28	41	6	13	20
BC1G_11712	CE11	3	N	60	12	33	51	93	90	92	26	45	81
BC1G_11725	CE11	3	N	264	72	138	293	772	721	1060	260	546	544
BC1G_13890	CE11	3	N	8	0	1	4	7	8	0	0	1	1
BC1G_14464	CE11	3	N	86	20	67	60	158	139	209	50	100	96
BC1G_00138	CBM18	4	N	0	0	0	0	4	1	13	4	13	12
BC1G_00248	CBM18	4	N	0	0	1	4	15	18	60	15	71	56
BC1G_01462	CBM18	4	N	0	0	0	17	6	22	20	0	24	64
BC1G_02441	CBM18	4	Y	24	18	9	41	123	189	125	45	115	203
BC1G_02966	CBM18	4	N	32	9	19	43	44	42	61	16	38	33
BC1G_08553	CBM18	4	Y	35	8	37	72	355	534	14097	1161	3270	2369
BC1G_09830	CBM18	4	N	0	0	0	0	0	0	2	0	2	0
BC1G_10329	CBM18	4	Y	10	0	0	29	241	228	81	11	252	98
BC1G_10798	CBM18	4	N	0	0	0	0	0	0	0	0	0	3
BC1G_11244	CBM18	4	N	0	0	0	0	0	2	8	0	3	4
BC1G_11266	CBM18	4	Y	0	1	1	117	247	327	946	94	824	1168
BC1G_14349	CBM18	4	Y	11	2	3	124	200	247	143	22	69	99
BC1G_15514	CBM18	4	N	0	0	0	0	0	0	0	0	2	0
BC1G_00181	GT4	5	N	3	0	1	35	85	76	80	8	109	58
BC1G_00244	GT4	5	N	6	1	1	7	18	18	15	6	25	16
BC1G_02708	GT4	5	N	1	0	1	12	93	51	106	16	40	61
BC1G_03509	GT4	5	N	7	3	4	8	28	23	60	10	34	53
BC1G_04774	GT4	5	N	36	6	17	28	67	50	289	37	169	208
BC1G_05589	GT4	5	N	38	13	33	66	136	114	617	115	514	317
BC1G_06742	GT4	5	N	113	22	33	133	535	484	852	140	441	547
BC1G_07740	GT4	5	N	62	17	26	60	150	124	314	82	171	171
BC1G_08652	GT4	5	N	27	6	10	85	186	268	181	81	248	135
BC1G_10130	GT4	5	Y	0	0	0	11	3	14	20	5	15	9
BC1G_10568	GT4	5	N	108	25	34	80	246	290	994	246	458	547
BC1G_10929	GT4	5	N	20	3	18	8	40	38	75	11	56	45
BC1G_15198	GT4	5	N	386	109	170	216	702	640	910	172	631	521
BC1G_01789	CBM1	6	Y	3	0	0	1	2	4	4	1	9	10
BC1G_02021	CBM1	6	Y	105	0	0	71	378	520	60	4	241	12
BC1G_02144	CBM1	6	N	30	4	5	72	203	417	58	21	74	67
BC1G_02687	CBM1	6	N	19	15	21	63	108	174	71	14	61	34
BC1G_03127	CBM1	6	N	9	4	2	41	336	204	71	15	54	39
BC1G_03220	CBM1	6	Y	4	0	0	5	14	9	38	12	51	29
BC1G_04043	CBM1	6	Y	0	0	0	0	5	8	14	2	1	11
BC1G_07566	CBM1	6	N	156	45	82	123	236	267	657	181	380	313
BC1G_07824	CBM1	6	N	6	0	3	85	102	122	237	49	108	237
BC1G_08846	CBM1	6	N	7	2	6	18	12	26	3	0	15	1
BC1G_12117	CBM1	6	Y	5	1	3	19	76	66	810	87	377	430
BC1G_13386	CBM1	6	Y	0	0	1	4	42	12	25	3	18	12
BC1G_16137	CBM1	6	N	2	0	1	112	90	178	446	55	218	94
BC1G_01470	GH18	7	N	56	20	50	52	154	153	225	56	154	121
BC1G_01857	GH18	7	N	148	40	88	238	603	613	1280	317	720	902
BC1G_02926	GH18	7	N	142	31	73	149	416	420	897	186	590	558
BC1G_03001	GH18	7	N	52	14	30	153	270	385	691	136	413	496
BC1G_05099	GH18	7	N	80	24	45	81	227	240	446	113	262	247
BC1G_06090	GH18	7	N	60	15	43	59	112	149	241	46	131	133
BC1G_06609	GH18	7	N	31	3	24	19	62	58	100	27	58	54
BC1G_07144	GH18	7	N	137	43	76	288	538	551	1326	269	759	965
BC1G_13455	GH18	7	N	156	42	98	209	468	560	1118	246	677	666
BC1G_13827	GH18	7	N	18	9	20	50	81	154	145	41	75	66
BC1G_13966	GH18	7	N	149	36	68	208	520	534	960	251	502	564
BC1G_14635	GH18	7	N	90	27	70	113	265	330	607	183	345	384
BC1G_02364	GH3	8	N	317	147	320	302	616	666	330	50	200	217
BC1G_03179	GH3	8	Y	5	0	2	8	12	10	160	34	54	45
BC1G_06666	GH3	8	N	9	0	1	29	96	121	22	6	14	19
BC1G_07110	GH3	8	Y	646	150	207	15	20	15	23	8	16	7
BC1G_07622	GH3	8	Y	11	1	6	25	49	69	78	14	47	32
BC1G_09534	GH3	8	N	3	1	2	38	41	56	87	14	33	12
BC1G_09535	GH3	8	N	1	1	0	27	59	50	42	14	31	8
BC1G_09832	GH3	8	N	80	20	49	110	405	352	753	162	570	541
BC1G_10221	GH3	8	N	2268	783	1096	53	56	91	99	16	43	57
BC1G_10231	GH3	8	Y	285	77	161	56	118	87	108	20	170	40
BC1G_11439	GH3	8	Y	1	0	1	2	9	10	939	718	440	222
BC1G_14164	GH3	8	Y	2	1	0	1	5	5	12	0	13	20
BC1G_03245	CBM13	9	N	184	49	115	231	623	667	1146	265	526	628
BC1G_05928	CBM48	9	N	146	41	98	192	400	466	927	182	487	530
BC1G_07478	CBM2	9	N	157	65	119	242	625	676	1581	286	964	867
BC1G_10347	CBM6	9	N	70	21	41	82	190	192	419	61	194	209
BC1G_11240	CBM13	9	N	71	18	32	123	355	334	1051	257	559	598
BC1G_12394	GH18	9	N	192	50	81	342	989	977	2051	277	1254	1014
BC1G_12852	CBM13	9	N	105	33	60	95	275	261	458	76	185	286
BC1G_14873	CBM13	9	N	204	56	106	150	348	348	723	168	464	387
BC1G_15110	CBM13	9	N	207	50	155	209	639	649	1283	299	782	866
BC1G_16190	CBM13	9	N	10	1	2	8	19	29	51	4	22	20
BC1G_03964	GT55	10	N	6	4	4	41	214	171	364	59	263	302
BC1G_04271	GT55	10	N	9	1	1	7	14	18	33	9	64	36
BC1G_05548	GT55	10	N	6	2	4	30	103	127	146	65	103	114
BC1G_05849	GT55	10	N	3	4	3	26	70	63	32	3	11	16
BC1G_06440	GT55	10	N	44	11	19	35	137	124	109	8	112	19
BC1G_06991	GT55	10	N	49	21	35	62	194	162	361	42	177	139
BC1G_06998	GT55	10	N	10	4	10	36	121	130	120	39	107	78
BC1G_07008	GT55	10	N	77	23	37	120	285	229	133	67	43	52
BC1G_07016	GT55	10	N	24	7	6	27	63	64	45	6	27	28
BC1G_09993	GT55	10	N	3	1	0	9	25	20	34	14	22	17
BC1G_00425	GT4	11	N	5704	1298	2348	941	1463	1595	811	142	347	239
BC1G_01275	GT4	11	N	175	43	102	231	445	488	1068	214	704	641
BC1G_03332	GT4	11	N	358	61	124	28	133	106	135	23	63	54
BC1G_04375	GT4	11	N	12	4	4	78	63	88	192	56	71	83
BC1G_04420	GT4	11	N	1525	402	577	790	713	1125	149	26	188	64
BC1G_04465	GT4	11	N	32	33	24	10	16	19	46	6	35	31
BC1G_05881	GT4	11	N	2	1	2	3	11	5	5	0	6	6
BC1G_05954	GT4	11	N	257	57	120	765	940	1154	287	50	117	102
BC1G_06867	GT4	11	N	23	4	7	15	36	38	51	12	30	26
BC1G_02495	GH4	12	N	4	0	1	11	42	90	156	16	87	101
BC1G_03511	GH4	12	N	143	31	60	85	180	172	958	120	1095	665
BC1G_04782	GH4	12	N	2	2	1	105	961	1180	634	110	453	382
BC1G_09040	GH4	12	N	5	0	0	23	141	245	91	11	99	68
BC1G_10567	GH4	12	N	107	20	24	64	235	200	547	125	365	265
BC1G_10622	GH4	12	N	3	1	3	4	16	10	114	10	33	76
BC1G_10928	GH4	12	N	21	4	2	17	61	64	227	16	309	61
BC1G_13197	GH4	12	N	178	37	87	200	376	398	1101	212	491	543
BC1G_15494	GH4	12	N	0	2	0	40	123	310	37	36	95	73
BC1G_01004	GT1	13	N	3	1	1	10	43	28	39	4	25	31
BC1G_01005	GT1	13	N	1	1	0	4	16	6	3	0	5	2
BC1G_07102	GT1	13	N	0	0	0	1	3	3	10	4	6	2
BC1G_10796	GT1	13	N	3	1	2	34	120	114	10	7	30	17
BC1G_12424	GT1	13	N	72	20	34	75	177	198	271	49	205	156
BC1G_12475	GT1	13	N	20	8	9	30	75	89	251	37	145	99
BC1G_13379	GT1	13	N	60	15	31	57	100	131	363	59	545	157
BC1G_16092	GT1	13	N	1	0	0	3	7	13	5	0	1	0
BC1G_07198	GH16	14	N	1	2	0	13	82	72	730	296	404	432
BC1G_07945	GH16	14	Y	1	0	0	1	26	21	40	6	21	30
BC1G_09829	GH16	14	Y	0	0	0	0	0	0	0	0	0	1
BC1G_09991	GH16	14	Y	85	6	30	185	232	219	839	191	410	367
BC1G_12563	GH16	14	N	0	0	0	1	25	4	5	1	2	6
BC1G_13488	GH16	14	Y	0	0	0	0	0	0	0	0	0	0
BC1G_13534	GH16	14	Y	0	0	0	2	7	12	7	1	4	5
BC1G_13847	GH16	14	Y	0	0	0	0	1	2	6	2	6	2
BC1G_04315	GT22	15	Y	37	7	7	1	12	10	6	3	8	5
BC1G_05517	CBM18	15	Y	27	3	25	53	304	274	333	74	221	114
BC1G_06266	CBM18	15	N	7	4	2	93	335	337	1256	227	956	896
BC1G_09190	CBM18	15	Y	167	36	115	254	192	223	294	202	141	83
BC1G_11556	CBM18	15	Y	118	29	54	256	249	391	694	180	520	324
BC1G_13133	CBM18	15	N	19	3	11	70	90	130	197	33	150	132
BC1G_14875	GT22	15	N	2	0	4	13	47	55	33	3	17	14
BC1G_00230	GH28	16	Y	2	1	2	1	0	1	49	27	33	11
BC1G_02003	GH28	16	Y	93	29	77	22	15	28	287	107	89	94
BC1G_04246	GH28	16	Y	48	7	14	152	338	383	2775	611	893	1614
BC1G_08033	GH28	16	Y	129	93	220	13	14	21	20	5	27	25
BC1G_11143	GH28	16	Y	28494	6673	17122	9320	10169	15415	25434	10346	11681	6170
BC1G_13367	GH28	16	Y	192	54	37	28	41	122	0	0	0	0
BC1G_00856	GT22	17	N	2	0	0	134	16	59	21	17	19	26
BC1G_05166	GT22	17	N	1	0	0	10	2	8	28	4	21	25
BC1G_05986	GT22	17	Y	3	0	1	7	33	47	121	18	155	98
BC1G_06334	GT22	17	Y	0	0	0	0	0	0	1	0	1	0
BC1G_12537	GT22	17	Y	15	10	18	103	300	345	576	107	367	351
BC1G_12740	GT22	17	N	0	0	0	24	18	28	35	8	49	55
BC1G_04947	GH76	18	Y	0	0	0	1	38	16	31	1	9	28
BC1G_05669	GH76	18	N	100	22	51	67	130	143	282	51	167	190
BC1G_07186	GH76	18	Y	4	5	1	7	25	28	39	5	30	25
BC1G_09077	GH76	18	N	42	20	14	121	342	311	516	80	355	416
BC1G_10281	GH76	18	N	94	21	55	75	277	251	568	187	282	327
BC1G_11018	GH76	18	Y	13	2	2	73	517	375	176	25	58	99
BC1G_00245	GH92	19	Y	21	0	0	1	17	33	40	20	136	50
BC1G_00592	GH92	19	N	5	6	0	21	55	88	155	54	208	131
BC1G_01019	GH92	19	N	18	7	9	41	136	186	327	89	262	166
BC1G_09742	GH92	19	Y	4	1	2	8	25	14	43	6	40	20
BC1G_14472	GH92	19	N	4	2	4	17	101	85	245	51	141	183
BC1G_00717	GH76	20	N	12	6	1	2	38	20	895	243	991	1424
BC1G_09005	GH76	20	N	241	61	150	15	203	177	23	6	5	4
BC1G_10210	GH76	20	N	249	73	311	353	1162	1054	1344	361	901	919
BC1G_10624	GH76	20	N	1	0	0	0	0	0	2	3	1	3
BC1G_10664	GH76	20	N	132	22	99	74	99	130	104	33	66	40
BC1G_00910	GH13|CBM20	21	N	17	8	13	22	50	55	127	76	53	76
BC1G_02623	GH13	21	Y	60	30	34	15	170	123	87	18	59	74
BC1G_03893	GH13	21	Y	2	1	1	7	81	44	99	27	69	64
BC1G_06463	GH13	21	N	40	13	16	406	1188	1346	2540	631	1346	1605
BC1G_07820	GH13|CBM21	21	Y	147	39	70	107	256	248	427	121	187	239
BC1G_00968	CBM13	22	N	415	100	236	421	835	827	1129	290	460	557
BC1G_04390	CBM13	22	Y	5324	1523	3197	3724	10434	7170	9870	2720	5135	4228
BC1G_09769	CBM13	22	N	1201	280	662	877	1609	1428	3141	783	1609	1441
BC1G_10846	CBM13	22	N	1188	301	652	1260	2563	2579	4872	1216	2162	2441
BC1G_11661	CBM13	22	N	2171	543	1205	1168	2732	1643	2202	651	2396	993
BC1G_02487	GH43	23	Y	2	1	0	2	2	4	19	8	9	18
BC1G_03886	CE10	23	N	1	1	0	2	6	4	29	4	6	10
BC1G_09391	GH43	23	N	0	0	1	1	2	3	216	45	75	60
BC1G_09573	CE10	23	N	0	0	1	1	1	0	8	0	6	11
BC1G_12249	GH43	23	Y	0	0	0	0	0	1	70	6	11	17
BC1G_07527	PL1	24	Y	11	6	16	43	56	71	83	26	37	24
BC1G_11690	PL1	24	Y	154	36	63	9	6	37	6	1	7	6
BC1G_12017	PL1	24	Y	42	10	18	34	200	189	261	27	49	23
BC1G_12517	PL1	24	Y	248	39	281	106	139	120	629	187	259	202
BC1G_13700	PL1|CBM1	24	N	0	0	0	0	0	0	0	0	0	0
BC1G_11490	GT2	25	N	24	13	14	52	143	158	205	38	102	91
BC1G_11971	GT2	25	Y	20	6	10	17	45	38	177	20	88	88
BC1G_13015	GT2	25	N	61	20	16	91	238	252	428	148	245	255
BC1G_15817	GT2	25	N	32	10	25	18	55	41	79	23	46	43
BC1G_16263	GT2	25	N	62	12	36	53	171	118	182	34	184	87
BC1G_01033	GH55	26	Y	0	0	0	6	7	13	81	7	91	94
BC1G_02731	GH55	26	Y	12	2	8	1	9	14	9	12	87	14
BC1G_03983	GH55	26	N	10	4	4	0	32	28	24	6	31	19
BC1G_07319	GH55	26	Y	60	7	16	64	394	348	573	118	378	479
BC1G_01119	GT77	27	N	4	0	3	22	39	71	104	7	62	54
BC1G_06974	GT77	27	N	21	9	21	52	116	135	117	35	138	124
BC1G_07004	GT77	27	N	53	13	30	122	274	298	159	34	149	83
BC1G_07009	GT77	27	N	54	10	34	53	245	221	269	24	168	169
BC1G_01719	CBM1	28	Y	15	3	13	76	175	127	2614	690	815	1105
BC1G_03188	CBM1	28	N	1382	157	602	168	346	371	502	167	136	113
BC1G_07794	CBM1	28	Y	1	1	2	3	6	4	68	11	68	63
BC1G_14330	CBM1	28	Y	8	5	7	6	45	35	169	64	44	65
BC1G_01903	GH72	29	N	4	2	2	22	37	33	68	12	37	41
BC1G_10455	GH72	29	Y	361	124	173	800	3450	3092	5729	1102	3338	4048
BC1G_14030	GH72|CBM43	29	Y	1428	347	722	1536	3815	3788	7295	2002	4260	4086
BC1G_15124	GH72	29	N	5	0	0	43	212	217	5864	2598	3601	3597
BC1G_02410	GH35	30	Y	479	169	323	152	319	329	340	45	145	156
BC1G_03567	GH35	30	Y	670	227	323	183	1043	753	589	80	359	389
BC1G_03859	GH35	30	N	33	20	18	6	29	19	18	2	5	11
BC1G_04093	GH35	30	N	10	1	5	2	31	32	48	7	46	49
BC1G_02541	CBM1|AA9	31	Y	0	0	0	0	9	4	5	0	2	7
BC1G_07653	AA9	31	Y	32	10	18	315	703	588	5850	946	2801	3310
BC1G_07658	CBM1|AA9	31	Y	19	4	10	294	801	708	10557	2453	5174	6037
BC1G_14688	AA9	31	N	0	0	0	1	2	1	5	1	1	0
BC1G_05131	CBM13	32	N	111	31	75	105	344	353	734	173	560	414
BC1G_06368	CBM13	32	N	7	0	3	3	12	17	137	16	60	81
BC1G_10486	CBM13	32	Y	5	1	1	2	32	48	67	4	26	33
BC1G_10827	CBM13	32	Y	1	0	1	4	10	42	53	2	16	24
BC1G_05697	GH76	33	N	10	5	2	46	47	93	281	69	152	121
BC1G_09425	GH76	33	N	188	60	154	252	616	589	868	179	450	651
BC1G_12937	CE1	33	N	50	18	46	80	127	156	175	48	89	84
BC1G_15180	GH76	33	N	252	64	151	500	1353	1073	335	86	228	183
BC1G_07058	CBM24|GH71	34	Y	0	0	0	22	10	24	25	2	6	9
BC1G_10501	GH71	34	N	21	1	5	39	188	145	274	64	128	214
BC1G_13659	CBM24|GH71	34	Y	0	0	0	5	4	2	16	1	13	7
BC1G_14255	CBM24|GH71	34	Y	24	2	12	188	205	220	1	1	1	0
BC1G_00240	GH28	35	Y	44	12	33	25	54	64	51	19	36	41
BC1G_01617	GH28	35	Y	819	199	577	88	106	158	415	184	109	93
BC1G_11909	GH28	35	Y	4	0	0	3	26	12	21	10	8	5
BC1G_00436	GT41	36	N	2	0	2	6	19	25	188	29	113	181
BC1G_05480	GH24	36	N	4	2	7	20	19	32	109	21	48	43
BC1G_07026	GT41	36	N	59	22	16	129	300	267	193	22	125	41
BC1G_00617	CE8	37	Y	708	91	341	226	226	370	1523	421	645	316
BC1G_06840	CE8	37	Y	230	57	170	584	436	586	697	212	199	193
BC1G_11144	CE8	37	Y	294	35	166	252	554	646	1976	850	833	699
BC1G_00695	GH4	38	N	18	9	11	36	84	83	243	45	157	160
BC1G_15479	GH4	38	N	10	1	3	88	241	549	240	25	234	113
BC1G_15703	GH4	38	N	21	3	6	188	209	286	2	0	1	3
BC1G_00895	CE4|CBM18	39	Y	3	0	0	22	56	35	24	10	16	16
BC1G_03291	CE4|CBM18	39	N	7	0	7	29	211	162	194	36	125	145
BC1G_06509	CE4|CBM18	39	Y	1	0	1	38	224	149	324	71	107	238
BC1G_01026	CBM5	40	N	1670	298	974	371	801	564	253	88	314	154
BC1G_01073	CBM5	40	Y	2	1	1	19	237	157	32	9	8	28
BC1G_01803	CBM5	40	Y	128	24	45	128	110	152	136	33	149	131
BC1G_01106	GT2	41	N	3	2	5	9	44	31	80	7	51	47
BC1G_08283	GT2	41	N	164	59	60	50	222	226	432	78	133	178
BC1G_13369	GT2	41	N	9	2	9	35	135	102	144	30	81	43
BC1G_01293	GH18	42	N	1	1	0	2	2	4	5	0	5	4
BC1G_12258	GH18	42	N	61	7	32	57	138	151	278	83	188	238
BC1G_16002	GH18	42	N	5	1	0	2	17	10	6	3	12	8
BC1G_02294	GT71	43	N	46	17	26	13	50	36	32	15	22	20
BC1G_06439	GT71	43	N	4	1	1	3	18	19	91	48	43	43
BC1G_15333	GT71	43	Y	10	5	1	11	100	77	121	36	63	108
BC1G_02346	GH4	44	N	0	1	2	7	5	9	3	0	0	2
BC1G_05285	GH4	44	N	202	49	137	25	86	67	33	20	47	28
BC1G_10629	GH4	44	N	33	10	25	24	109	107	193	41	86	121
BC1G_02401	GH47	45	N	12	2	5	11	45	48	53	33	63	45
BC1G_09286	GH47	45	N	0	1	1	5	47	27	64	7	38	49
BC1G_12617	GH47	45	N	1	0	0	2	21	14	143	19	56	140
BC1G_02548	GT39	46	N	368	89	183	397	1107	920	1820	432	780	913
BC1G_02981	GT39	46	N	368	94	203	375	977	749	1706	422	846	941
BC1G_12913	GT39	46	N	496	163	298	513	1256	1067	2300	541	1133	1004
BC1G_02733	CBM33	47	N	11	3	6	48	112	145	242	80	169	173
BC1G_06122	CBM33	47	N	1032	314	617	1781	3799	4586	4852	1330	4030	4092
BC1G_14930	CBM33	47	N	1867	689	1456	2409	5742	5922	8770	2512	4092	5319
BC1G_02738	GH71	48	Y	1	0	0	1	2	5	13	2	13	11
BC1G_05539	CBM24|GH71	48	Y	4	0	1	2	12	21	17	3	26	16
BC1G_06898	GH71	48	N	0	0	0	0	0	1	0	0	0	0
BC1G_02936	CE5	49	Y	18	2	11	206	406	339	1658	411	772	828
BC1G_05199	CE5	49	Y	0	0	1	58	576	360	90	12	27	35
BC1G_06369	CE5	49	Y	13	28	62	7	4	3	4	1	6	7
BC1G_03396	GH65	50	N	0	0	0	0	0	0	0	0	0	0
BC1G_12131	GH65	50	Y	0	0	0	4	5	1	15	3	9	10
BC1G_12132	GH65	50	Y	38	9	8	21	24	45	185	37	161	100
BC1G_03464	GH28	51	Y	6	11	40	10	22	16	82	32	38	20
BC1G_03619	GH28	51	Y	2	0	7	11	11	9	7	2	4	6
BC1G_05961	GH28	51	Y	4	0	2	73	148	166	994	194	331	619
BC1G_04441	GT2	52	N	548	109	217	562	1467	1405	3284	721	1728	2004
BC1G_11533	GT2	52	N	61	23	42	61	135	184	307	62	206	123
BC1G_12940	GT2	52	N	0	0	0	1	0	0	1	0	0	0
BC1G_05387	GT90	53	N	20	9	10	16	89	54	164	42	77	102
BC1G_08412	GT90	53	N	120	45	72	82	210	183	255	64	188	155
BC1G_11722	GT90	53	N	83	27	44	74	160	163	243	62	143	157
BC1G_05638	CE16	54	Y	7	2	4	32	112	91	396	82	142	243
BC1G_08362	CE16	54	N	11	7	16	7	39	33	5	5	14	5
BC1G_12680	CE16	54	Y	1	1	0	3	3	1	5	1	4	0
BC1G_06035	GH7	55	Y	73	89	185	4	3	15	2	0	1	0
BC1G_10880	GH7	55	Y	22	91	232	25	9	21	72	7	36	48
BC1G_14702	GH7|CBM1	55	Y	1820	203	919	1652	3531	3540	9474	1870	3702	4280
BC1G_07614	CE10	56	N	0	0	0	0	1	4	2	0	1	1
BC1G_11539	CE10	56	N	0	0	0	0	0	0	1	0	0	0
BC1G_13960	CE10	56	Y	383	118	251	106	268	245	335	131	145	161
BC1G_09793	GT2	57	N	58	20	28	55	160	162	262	53	164	145
BC1G_10680	GT2	57	N	75	21	47	88	229	208	635	119	368	345
BC1G_12549	GT2	57	N	36	14	27	46	95	120	133	15	99	74
BC1G_11233	GH16	58	N	20	5	10	102	183	227	76	10	75	41
BC1G_11514	GH16	58	N	0	0	1	20	31	77	18	1	10	10
BC1G_12456	GH16	58	N	18	0	2	156	391	413	329	91	564	329
BC1G_13345	GH3	59	N	114	27	60	155	389	421	741	150	435	412
BC1G_13346	GH3	59	N	24	9	10	129	273	311	527	81	428	369
BC1G_15676	GH3	59	N	9	0	6	18	47	39	87	23	77	78
BC1G_15275	GT2	60	N	180	38	64	250	592	611	1418	280	995	751
BC1G_15936	GT2	60	N	306	81	113	318	872	1006	1624	242	816	782
BC1G_15938	GT2	60	N	647	174	294	685	1896	1983	3367	589	1715	1594
BC1G_00003	CE16	61	Y	37	19	48	24	87	93	37	8	10	26
BC1G_16413	CE16	61	Y	2	0	1	7	20	28	4	1	2	1
BC1G_00059	GH18	62	N	337	64	179	247	812	669	1826	450	1222	1172
BC1G_06262	GH18	62	N	18	6	13	19	51	66	182	37	147	138
BC1G_00308	CE12	63	Y	3	0	0	9	70	52	286	62	99	143
BC1G_14009	CE12	63	Y	201	62	139	33	163	161	24	13	7	11
BC1G_00488	GT67	64	N	223	65	119	251	615	557	1114	202	535	480
BC1G_14050	GT67	64	N	89	17	35	89	189	160	408	70	245	241
BC1G_00912	PL1	65	Y	65	15	31	25	64	62	36	2	7	7
BC1G_09000	PL1	65	Y	2	0	4	6	4	13	24	7	33	21
BC1G_01055	CBM18	66	N	1	0	0	2	0	1	1	0	0	2
BC1G_01791	CBM18	66	N	15	2	9	17	74	55	353	130	144	157
BC1G_01166	GH36	67	N	41	13	30	83	300	284	496	100	356	290
BC1G_01185	GH36	67	N	1	2	0	6	14	21	43	4	33	26
BC1G_01234	GH28	68	Y	0	1	0	0	4	5	2	0	1	4
BC1G_13970	GH28	68	Y	18	20	33	45	102	119	77	17	29	45
BC1G_01483	GH5	69	N	0	0	0	2	5	7	9	0	9	6
BC1G_12478	GH5	69	N	11	7	16	182	409	623	223	29	118	140
BC1G_01486	GT69	70	Y	0	0	0	0	2	1	1	0	2	3
BC1G_02694	GT69	70	N	7	0	8	2	13	13	36	14	31	18
BC1G_01948	GT4	71	N	5	2	0	24	68	42	69	12	60	57
BC1G_09597	GT4	71	N	7	0	1	74	23	48	49	12	43	22
BC1G_02016	CE10	72	Y	2	1	1	2	3	5	152	56	60	54
BC1G_09572	CE10	72	N	0	0	0	0	2	0	3	1	5	1
BC1G_02315	CBM6|GH64	73	N	1	0	0	3	4	13	18	0	9	11
BC1G_13250	CBM6|GH64	73	N	5	1	7	54	74	80	230	50	153	119
BC1G_02397	CE1	74	N	0	0	0	2	0	0	0	0	0	0
BC1G_11541	CE1	74	N	13	6	6	76	156	145	34	8	22	29
BC1G_02551	GH45	75	N	14	15	37	6	10	8	13	2	13	6
BC1G_13862	GH45	75	Y	359	45	239	688	1049	1348	3761	623	1951	2291
BC1G_02688	GH47	76	N	146	34	98	276	585	755	979	265	678	639
BC1G_14039	GH47	76	N	107	31	77	119	360	362	556	140	324	348
BC1G_02860	CBM1	77	N	7	1	1	87	43	78	10	3	4	16
BC1G_11070	CBM1	77	N	2	0	2	12	23	20	20	2	12	10
BC1G_03015	GH16	78	N	113	20	51	83	229	212	474	93	317	250
BC1G_14416	GH16	78	N	12	5	5	25	117	97	113	25	66	102
BC1G_03685	GH18	79	N	14	1	1	16	49	70	66	1	21	36
BC1G_06993	GT55	79	N	10	0	1	10	43	43	20	12	17	13
BC1G_03949	GH30	80	N	2	0	0	49	219	167	181	35	290	127
BC1G_14641	GH30	80	N	5	1	1	31	107	160	176	28	99	65
BC1G_03973	GT1	81	N	47	11	37	117	309	266	441	126	194	320
BC1G_09287	GT1	81	N	83	38	62	254	634	712	830	237	418	505
BC1G_04042	GT2	82	N	90	33	89	111	309	253	367	86	175	206
BC1G_04044	GT2	82	N	0	0	1	6	31	23	23	4	20	22
BC1G_04151	CBM20|GH15	83	N	1152	339	488	328	1886	1509	1783	200	788	580
BC1G_08755	CBM20|GH15	83	Y	30	7	9	3	69	51	56	13	98	35
BC1G_04437	GH47	84	N	48	17	17	63	130	136	219	60	108	137
BC1G_10176	GH47	84	N	81	25	36	121	242	309	574	155	309	343
BC1G_04691	GH1	85	N	14	6	21	28	36	56	43	12	23	19
BC1G_11255	GH1	85	N	3	4	2	11	20	16	26	8	31	11
BC1G_05350	GH18	86	N	15	4	10	92	470	472	714	216	460	584
BC1G_11407	GH18	86	Y	0	0	1	3	17	24	29	5	18	21
BC1G_05474	GT1	87	N	0	0	0	0	1	1	0	0	1	2
BC1G_11575	GT1	87	N	35	10	25	17	25	27	49	15	28	36
BC1G_05488	GH92	88	Y	5	2	5	9	9	11	11	3	2	6
BC1G_12174	CBM13	88	Y	5	3	1	10	13	17	78	19	81	93
BC1G_05545	GH92	89	N	228	71	184	228	297	365	498	220	370	310
BC1G_14365	GH92	89	N	0	0	0	0	0	7	19	3	5	18
BC1G_05625	GH31	90	N	158	59	90	148	382	284	517	109	206	164
BC1G_16318	GH31	90	N	20	12	11	49	115	108	174	29	70	52
BC1G_05651	GH16	91	N	60	22	26	139	478	619	433	96	261	247
BC1G_13239	GH16	91	Y	0	0	0	0	2	7	12	5	27	16
BC1G_05652	GT2	92	N	23	9	11	62	170	238	70	25	56	42
BC1G_13238	GT2	92	Y	0	0	0	1	1	1	4	1	0	3
BC1G_05925	GH18	93	Y	3	1	4	67	65	109	45	8	21	27
BC1G_16303	GH18	93	N	0	0	0	86	103	126	73	1	27	30
BC1G_06083	GT2	94	N	272	67	169	439	1074	1084	1948	359	792	838
BC1G_10821	GT2	94	N	305	77	141	211	486	539	891	177	440	399
BC1G_06208	GH18	95	N	140	43	82	215	364	488	1008	178	520	490
BC1G_09015	GH18	95	N	184	51	91	204	434	464	803	172	421	369
BC1G_06274	CE5	96	Y	0	0	0	0	1	0	1	0	3	1
BC1G_07899	CE5	96	Y	9	1	4	8	43	29	128	28	40	32
BC1G_06375	CBM32	97	N	102	30	54	337	1124	1487	1225	318	748	922
BC1G_12145	CBM32	97	Y	0	0	1	8	14	23	81	11	64	44
BC1G_06459	GT34	98	N	4	1	4	9	118	62	106	16	61	84
BC1G_09422	GT34	98	N	47	12	38	91	316	302	302	76	246	223
BC1G_06884	CE10	99	N	7	2	0	17	33	37	57	14	37	37
BC1G_10687	CBM32	99	N	0	0	0	0	3	1	20	1	9	9
BC1G_06992	GT41	100	Y	6	1	1	20	63	64	141	23	57	60
BC1G_13217	GT41	100	N	5	1	4	31	80	87	85	12	36	52
BC1G_07396	GT8	101	N	68	29	54	22	88	95	90	22	45	49
BC1G_16319	GT8	101	N	11	5	4	14	19	24	22	6	13	14
BC1G_07557	GT2	102	N	31	15	23	56	240	190	482	80	257	284
BC1G_14541	GT2	102	N	11	8	2	10	44	64	77	37	50	41
BC1G_07620	GT2	103	Y	96	11	34	48	33	62	34	40	43	51
BC1G_12271	GT2	103	Y	39	7	22	80	174	200	287	60	172	135
BC1G_07905	GT4	104	N	150	31	93	263	544	569	743	214	305	397
BC1G_10646	GT4	104	N	2	0	0	1	24	16	32	5	41	8
BC1G_08372	GH51	105	Y	112	33	75	25	294	159	26	2	15	17
BC1G_12138	GH51	105	Y	27	9	16	15	154	125	129	25	86	88
BC1G_08544	CBM32	106	Y	0	0	0	0	2	0	2	0	2	2
BC1G_08585	CBM32	106	Y	0	0	0	2	5	7	3	0	1	5
BC1G_09299	GT34	107	N	88	35	64	57	122	157	3	0	6	5
BC1G_09300	GT34	107	N	3	3	1	18	27	33	1	0	0	1
BC1G_09575	CBM48|GH13	108	N	95	24	63	112	238	267	421	107	229	243
BC1G_12662	CBM48|GH13	108	N	769	240	449	541	1352	1053	1874	573	1103	758
BC1G_10031	GH16	109	N	83	20	27	110	255	268	631	128	330	340
BC1G_13755	GH16	109	N	1	0	0	5	11	7	100	12	125	102
BC1G_10503	CE10	110	N	81	28	53	112	290	289	938	177	565	532
BC1G_15663	CE10	110	Y	527	100	171	146	114	79	46	6	23	41
BC1G_10853	GH47	111	N	283	72	143	163	397	339	690	160	383	417
BC1G_16217	GH47	111	N	4	0	1	49	102	90	140	23	66	65
BC1G_10932	GH84	112	N	115	36	66	117	260	261	581	155	371	411
BC1G_13431	GH84	112	N	107	35	48	106	210	258	497	124	286	339
BC1G_11159	GT4	113	N	9	5	3	60	143	129	246	84	87	241
BC1G_13151	GT4	113	N	120	35	55	67	264	208	224	42	157	118
BC1G_11516	CBM18	114	N	0	1	0	16	36	54	16	3	15	16
BC1G_12140	CBM18	114	N	1	0	0	3	1	4	10	2	18	2
BC1G_11838	GH76	115	N	34	11	26	168	388	550	349	76	275	192
BC1G_16195	GH76	115	N	1	1	0	72	75	162	110	22	81	75
BC1G_13634	CE10	116	N	1	0	0	9	31	34	48	10	25	27
BC1G_13641	CE10	116	N	171	45	93	175	434	421	760	168	426	404
BC1G_13798	GT55	117	N	1	0	2	7	18	28	47	9	22	18
BC1G_16403	GT55	117	N	0	0	0	0	2	1	5	0	3	1
BC1G_13855	GH5	118	Y	1	0	1	2	2	2	6	2	1	1
BC1G_16238	GH5	118	Y	0	0	1	0	0	1	0	1	1	0
BC1G_14939	GT69	119	N	73	17	36	46	109	122	187	52	110	102
BC1G_16402	GT69	119	N	21	4	12	21	39	47	60	18	28	38
BC1G_00054	GT50	120	N	16	5	5	16	24	14	35	4	21	22
BC1G_00055	GT50	121	N	10	2	4	14	30	23	47	11	29	31
BC1G_00097	GT22	122	N	95	15	24	29	29	53	25	33	56	50
BC1G_00111	CBM13|GH27	123	N	0	0	2	6	123	52	64	12	82	62
BC1G_00123	GT4	124	N	101	29	71	110	334	304	567	120	353	354
BC1G_00153	GH35	125	N	41	18	35	165	300	401	676	154	404	607
BC1G_00183	CBM1	126	N	414	97	162	543	1257	1440	2766	480	2052	1382
BC1G_00232	GH18	127	N	1006	267	511	1332	2515	2200	2236	555	1195	889
BC1G_00239	GH43	128	N	8	3	11	13	30	37	50	14	40	35
BC1G_00257	GT31	129	N	60	11	30	58	249	187	877	262	366	504
BC1G_00266	GH103	130	N	173	63	127	237	535	599	1012	239	576	575
BC1G_00283	CBM1	131	N	60	14	38	48	110	100	173	40	85	86
BC1G_00298	GH92	132	N	2	2	4	23	117	196	113	27	77	85
BC1G_00374	GT2	133	N	266	70	114	446	821	1035	2185	315	1080	1050
BC1G_00394	GH47	134	N	107	39	82	119	317	274	418	113	237	224
BC1G_00409	GH16	135	Y	72	19	48	188	537	610	871	484	409	454
BC1G_00418	GT2	136	N	35	12	13	38	191	191	139	23	82	109
BC1G_00430	CE10	137	N	7	3	4	5	16	7	11	3	8	3
BC1G_00445	GT2	138	N	113	49	72	328	2069	1334	876	128	362	543
BC1G_00447	GH114	139	N	105	18	48	229	772	605	421	77	218	281
BC1G_00450	GT4	140	N	21	3	6	26	72	97	120	7	21	32
BC1G_00451	GT4	141	N	182	43	82	378	1373	1064	1899	177	1032	1202
BC1G_00455	GH47	142	Y	3	0	2	34	237	325	255	69	458	168
BC1G_00464	CBM13	143	N	33	20	28	41	173	136	206	51	92	86
BC1G_00505	GT8	144	N	50	18	43	145	318	381	518	110	241	338
BC1G_00533	CBM18|GH18	145	N	19	5	8	12	23	19	22	10	11	14
BC1G_00576	GH10	146	Y	15	3	5	12	303	123	103	15	91	111
BC1G_00586	GH92	147	N	10	1	9	16	33	38	6	2	6	3
BC1G_00594	GH12	148	Y	87	56	55	12	49	103	11	2	8	4
BC1G_00604	GT2	149	N	134	51	58	125	342	292	571	126	320	294
BC1G_00607	GT2	150	N	0	0	0	0	0	0	0	0	0	0
BC1G_00612	GH17	151	N	3	1	4	4	13	17	86	19	35	67
BC1G_00618	GH17	152	N	60	18	47	126	319	374	524	123	244	323
BC1G_00642	GH5	153	Y	518	87	258	964	1713	1835	6826	1978	3201	3950
BC1G_00676	GT32	154	N	80	18	39	43	105	101	198	57	107	111
BC1G_00711	GH18	155	N	232	78	157	123	132	234	22	5	12	25
BC1G_00719	GH16	156	N	60	19	33	38	108	88	231	43	145	99
BC1G_00799	CE8	157	N	102	45	90	8	11	27	11	6	5	2
BC1G_00800	CBM48|GH13	158	N	13	7	9	23	76	80	123	23	65	74
BC1G_00819	GH81	159	N	1	0	2	0	1	2	1	0	5	3
BC1G_00820	GH81	160	N	5	1	0	2	0	9	4	0	7	2
BC1G_00879	CBM32	161	Y	45	4	26	50	127	111	176	44	365	164
BC1G_00922	AA9	162	Y	0	0	0	0	0	0	2	0	0	2
BC1G_00945	GH89	163	N	0	0	2	5	12	16	75	11	34	55
BC1G_00980	GT55	164	N	3	1	2	3	18	19	25	9	34	11
BC1G_00981	GT71	165	N	5	1	4	11	22	7	50	22	42	23
BC1G_01007	AA9	166	N	0	0	0	1	2	1	2	0	1	5
BC1G_01008	GH12	167	Y	1	0	0	13	92	91	357	64	184	447
BC1G_01037	GT34	168	N	13	4	8	20	49	49	108	23	119	79
BC1G_01064	GH33	169	Y	5	0	0	24	106	78	54	2	17	38
BC1G_01115	CBM13	170	N	46	10	21	35	81	74	253	32	135	144
BC1G_01140	GT17	171	N	121	69	114	13	220	131	112	52	35	69
BC1G_01152	GH79	172	Y	16	7	21	9	83	62	51	14	25	30
BC1G_01155	GH43|CBM35	173	N	52	25	34	16	168	116	46	15	24	20
BC1G_01160	GH79	174	N	19	15	25	25	67	51	102	18	65	74
BC1G_01170	CE10	175	N	2	0	1	0	0	1	3	0	0	1
BC1G_01204	CBM18	176	Y	88	16	61	432	2437	1942	3457	759	2470	2268
BC1G_01221	CBM14	177	N	174	43	76	289	545	767	2336	269	1345	988
BC1G_01272	CBM48|GH13	178	N	188	63	153	234	388	468	682	167	440	433
BC1G_01274	GT25	179	N	33	8	26	40	94	90	168	39	91	85
BC1G_01334	GH12	180	N	1043	342	676	1043	2416	2428	4256	1166	2460	2465
BC1G_01342	CBM13	181	N	6	2	6	5	39	26	163	66	46	44
BC1G_01350	GT31	182	N	22	10	20	35	163	102	245	113	109	92
BC1G_01351	GT31	183	N	8	6	7	15	64	56	94	41	43	38
BC1G_01352	GT2	184	N	11	7	14	27	120	107	233	109	83	84
BC1G_01480	CE10	185	N	6	3	2	8	32	38	124	46	55	36
BC1G_01487	GT8	186	N	0	0	0	2	7	3	4	2	4	5
BC1G_01523	GT2	187	N	763	193	448	589	1189	975	1346	385	1474	591
BC1G_01545	GH2	188	N	7	3	9	28	42	26	94	31	127	98
BC1G_01594	GH18	189	N	7	0	7	14	59	87	79	12	54	52
BC1G_01720	GH2	190	N	50	13	36	31	44	38	226	60	117	82
BC1G_01735	GT55	191	N	1	0	0	5	14	17	4	0	6	6
BC1G_01751	GT77	192	N	0	0	0	1	1	1	5	0	1	2
BC1G_01775	CBM1	193	N	3	0	0	2	2	7	26	3	7	6
BC1G_01778	GH10|CBM1	194	Y	102	62	160	75	189	194	370	99	187	176
BC1G_01842	GT4	195	N	41	16	30	35	131	124	196	37	148	108
BC1G_01850	GH92	196	N	1	3	1	51	24	86	3	1	2	7
BC1G_01923	GH28	197	Y	4	0	2	1	11	5	19	2	19	11
BC1G_01964	CBM18|GH18	198	N	3	0	1	5	10	14	19	1	11	24
BC1G_01975	GT22	199	Y	164	40	111	100	193	186	336	74	302	266
BC1G_01996	GT31	200	N	67	25	45	74	205	201	349	94	216	241
BC1G_02010	CE12	201	N	5	3	7	4	42	23	9	4	8	5
BC1G_02011	GH26	202	Y	0	0	0	3	32	37	29	11	29	13
BC1G_02025	GH76	203	N	26	4	3	711	1766	2370	44	7	353	26
BC1G_02036	GH5|CBM1	204	Y	16	30	56	1	1	1	3	1	1	2
BC1G_02054	GH73	205	N	5	1	0	14	25	94	833	105	548	929
BC1G_02062	CE5	206	N	0	0	0	1	0	1	3	0	1	1
BC1G_02106	CBM18	207	N	0	0	0	2	4	1	35	33	76	22
BC1G_02157	CBM1	208	N	50	12	30	48	143	147	296	56	179	117
BC1G_02158	GH13	209	N	6	1	0	52	63	92	48	13	31	57
BC1G_02167	GH11	210	Y	167	61	107	15	43	34	161	58	101	84
BC1G_02333	CBM20	211	Y	40	22	14	4	60	27	32	6	5	8
BC1G_02363	GH31	212	N	68	18	79	97	273	275	671	91	476	523
BC1G_02365	GH5	213	Y	0	0	0	3	38	18	20	0	6	13
BC1G_02367	CE1	214	N	5	0	2	12	46	37	103	13	73	94
BC1G_02378	GH13	215	N	8	2	5	23	78	63	101	26	58	65
BC1G_02415	CBM12	216	N	50	11	81	50	97	104	342	66	219	225
BC1G_02444	GT58	217	N	206	77	146	497	1235	1703	1517	461	869	999
BC1G_02492	GH128|CBM32	218	Y	124	37	61	435	1529	1395	2956	1020	1249	1856
BC1G_02497	CBM3|GH6|CBM2|GH12	219	N	55	10	38	56	139	180	309	72	195	163
BC1G_02512	GT66	220	N	467	137	306	458	1452	1142	2539	709	1076	1273
BC1G_02521	CE10	221	N	1	0	0	0	1	4	6	1	6	7
BC1G_02545	GH43	222	N	10	3	13	17	59	47	37	9	19	21
BC1G_02574	GH32	223	Y	1	2	4	348	758	761	1139	334	595	644
BC1G_02585	CBM51	224	N	0	0	0	3	7	4	9	2	9	3
BC1G_02591	GH27	225	Y	4	0	0	8	11	12	47	6	29	29
BC1G_02616	GT55	226	N	0	0	2	18	99	104	69	36	96	35
BC1G_02617	GT55	227	N	4	0	0	31	181	210	151	50	117	38
BC1G_02656	CE16	228	N	51	26	78	13	25	38	46	6	48	19
BC1G_02669	CE12	229	N	193	50	116	19	37	33	16	5	18	4
BC1G_02702	CBM57	230	Y	0	0	0	4	120	76	73	11	40	82
BC1G_02714	GH24	231	Y	0	0	0	2	2	3	8	1	6	3
BC1G_02726	GT41	232	N	78	28	61	25	61	84	149	37	86	77
BC1G_02730	GH105	233	N	10	9	16	16	29	36	31	9	24	12
BC1G_02740	GH5	234	Y	258	72	173	24	56	70	7	2	9	7
BC1G_02744	GT30	235	N	2109	657	1327	2284	5096	5229	9122	2343	5956	5451
BC1G_02751	GH15	236	N	5	2	3	19	34	50	55	14	48	99
BC1G_02828	GH2	237	N	45	17	21	30	82	50	109	29	52	72
BC1G_02851	GT77	238	N	66	17	42	97	317	322	630	122	327	353
BC1G_02865	CBM57	239	N	113	28	48	104	256	265	547	75	272	223
BC1G_02929	GT32	240	N	93	19	66	157	223	202	84	46	35	47
BC1G_02932	GH16	241	Y	320	60	184	170	270	328	764	177	493	416
BC1G_02943	CBM1|AA9	242	N	0	0	0	0	0	1	1	0	0	0
BC1G_03007	GT35	243	N	38	7	30	365	620	720	3983	498	2109	2317
BC1G_03008	GH92	244	N	3	2	3	22	114	153	302	57	292	264
BC1G_03009	GT22	245	N	13	2	10	154	993	920	3063	794	2470	2765
BC1G_03038	GH5|CBM1	246	Y	371	48	133	245	523	581	4273	1115	1948	2325
BC1G_03072	GH76	247	N	624	202	348	58	225	242	493	116	280	322
BC1G_03150	GT4	248	N	0	0	2	1	4	4	7	1	8	7
BC1G_03164	CBM14	249	N	0	0	0	3	16	13	11	3	4	9
BC1G_03175	GT62	250	N	97	27	69	102	304	278	380	103	189	217
BC1G_03183	CBM24|GH71	251	N	0	0	0	1	1	1	0	0	0	0
BC1G_03236	GT2|GT41	252	N	176	53	119	145	370	319	767	164	380	404
BC1G_03266	GT1	253	N	0	0	0	0	0	2	0	0	4	0
BC1G_03285	GH28	254	N	44	16	31	49	220	188	337	76	192	193
BC1G_03287	GT50	255	N	230	70	168	309	792	890	1661	393	941	940
BC1G_03364	GH3	256	N	96	28	50	88	158	232	187	52	168	93
BC1G_03379	GH32	257	Y	76	10	34	81	133	182	402	93	314	140
BC1G_03395	GH65	258	N	0	0	0	0	0	1	3	0	0	6
BC1G_03403	GH18	259	N	183	39	60	198	429	478	981	169	492	477
BC1G_03453	GT2	260	N	0	0	0	0	2	3	0	1	2	2
BC1G_03454	GT4	261	N	0	0	0	0	1	0	0	0	1	1
BC1G_03455	GT4	262	N	0	0	0	0	0	0	2	0	0	3
BC1G_03457	CBM1	263	N	2	1	0	26	228	178	102	4	21	19
BC1G_03479	GH5	264	N	22	12	43	1	6	12	1	0	1	1
BC1G_03481	CBM50	265	N	626	214	609	866	1814	2790	2761	657	1291	1217
BC1G_03483	GT2	266	N	4	3	8	22	33	42	778	2	16	12
BC1G_03513	GT4	267	N	51	15	41	37	96	75	126	36	79	90
BC1G_03556	CE1	268	N	5	2	1	16	17	59	116	37	54	154
BC1G_03564	GT15	269	N	170	57	115	225	639	571	1302	368	681	844
BC1G_03590	GH11|CBM1	270	Y	0	0	1	1	4	0	5	1	1	3
BC1G_03595	GH106	271	N	0	1	2	8	20	17	18	2	12	10
BC1G_03653	GT2	272	N	20	5	15	22	82	66	122	34	106	67
BC1G_03664	GT77	273	N	97	32	46	93	266	303	504	90	254	294
BC1G_03666	GT41	274	N	42	16	22	126	269	289	679	129	355	297
BC1G_03691	GH92	275	N	1	0	0	3	1	7	0	0	1	4
BC1G_03729	CE3	276	N	1	1	0	199	2131	2629	1215	470	637	391
BC1G_03734	CBM48	277	N	82	18	48	106	248	288	540	134	306	348
BC1G_03742	GH92	278	N	139	24	85	62	149	168	176	48	90	75
BC1G_03744	GH28	279	N	40	5	18	20	56	98	89	11	32	43
BC1G_03814	GT1	280	N	10	4	10	21	46	63	54	18	40	46
BC1G_03844	GH99	281	N	81	37	57	111	246	224	287	88	140	163
BC1G_03852	GT77	282	N	21	7	23	30	75	75	136	36	109	91
BC1G_03858	GH35	283	N	124	29	91	10	23	35	14	1	15	12
BC1G_03864	GT2	284	N	154	28	50	59	77	109	2005	798	1138	1012
BC1G_03881	GH76	285	Y	0	0	0	3	11	10	10	3	5	8
BC1G_03887	GT32	286	N	1	0	0	0	1	5	4	0	1	3
BC1G_03903	GT41	287	N	1	0	0	1	2	0	3	0	1	4
BC1G_03928	GH18	288	N	13619	2566	7834	2	14	13	9	0	6	8
BC1G_03951	CBM18	289	Y	146	49	70	168	311	524	1844	668	1026	1009
BC1G_03991	GH53	290	N	98	69	159	22	16	33	7	1	0	4
BC1G_04077	GH92	291	N	58	23	45	191	318	393	240	34	146	127
BC1G_04079	GT22	292	N	8	1	10	56	302	273	271	58	179	156
BC1G_04141	CBM1	293	N	259	70	87	411	688	937	827	105	433	301
BC1G_04188	CBM48|GH13	294	N	23	8	16	16	28	30	49	7	29	41
BC1G_04230	GH92	295	N	27	1	9	311	1462	2573	801	244	449	678
BC1G_04283	GT4	296	N	222	53	119	220	581	470	933	227	419	426
BC1G_04301	CBM20	297	N	149	40	81	190	423	572	917	209	348	428
BC1G_04309	GT55	298	N	20	4	6	6	17	31	39	15	51	29
BC1G_04344	GH23	299	N	5	0	2	3	39	39	204	25	240	96
BC1G_04423	GT57	300	N	26	10	22	22	69	49	80	24	43	42
BC1G_04424	GT57	301	N	101	35	55	139	240	220	543	93	346	265
BC1G_04435	GT2	302	N	0	0	0	10	31	44	113	23	72	92
BC1G_04496	GH31	303	N	8	2	6	48	227	147	93	21	70	68
BC1G_04515	CE16	304	Y	13	3	9	13	12	30	145	49	54	56
BC1G_04518	CE10	305	N	172	42	72	70	170	206	229	38	242	121
BC1G_04562	GT1	306	N	24	7	24	33	74	69	97	25	90	68
BC1G_04580	CBM1	307	N	69	18	42	63	206	195	306	70	139	165
BC1G_04596	GT8	308	N	15	6	18	25	79	78	70	20	43	55
BC1G_04641	GT32	309	N	1	0	1	3	11	23	20	2	10	11
BC1G_04653	GH18	310	N	2	1	3	0	2	3	5	3	9	7
BC1G_04693	GH23|CBM50	311	N	179	39	92	163	436	440	710	167	454	432
BC1G_04708	CBM13	312	Y	9	1	3	12	12	12	20	2	44	24
BC1G_04724	GT41	313	N	546	133	280	304	689	661	1266	342	788	615
BC1G_04734	CE1	314	N	43	15	31	42	118	123	403	121	348	247
BC1G_04762	CBM18	315	N	0	0	0	0	1	1	3	0	0	1
BC1G_04784	GH4	316	N	0	1	1	71	664	758	634	106	465	349
BC1G_04810	CBM5	317	Y	27	12	10	31	25	31	48	10	48	33
BC1G_04815	GH18	318	N	119	26	76	151	324	356	827	181	462	520
BC1G_04819	CBM6	319	N	63	19	47	113	255	347	829	203	495	451
BC1G_04826	GT31	320	N	2	0	0	3	10	7	22	6	33	20
BC1G_04882	GH55	321	Y	0	0	1	3	3	2	9	0	14	4
BC1G_04904	CBM2	322	N	5	6	4	21	36	58	96	28	57	72
BC1G_04913	GH12	323	Y	44	20	45	71	141	178	196	66	143	152
BC1G_04938	CE10	324	N	13	5	5	1	19	12	26	6	21	21
BC1G_04944	GH18	325	N	0	0	0	0	2	4	20	4	38	18
BC1G_04948	GH16|CBM18	326	Y	118	20	61	232	457	456	929	154	1049	766
BC1G_04972	GT4	327	N	77	26	38	107	206	268	434	78	210	191
BC1G_04975	GT4	328	N	131	32	97	151	405	323	538	118	325	250
BC1G_04994	GH54|CBM42	329	Y	812	264	571	66	207	215	7	3	4	2
BC1G_05004	GH92	330	N	231	58	146	365	782	1061	1622	398	742	749
BC1G_05010	GH18	331	Y	151	53	107	174	398	390	639	162	385	325
BC1G_05059	GH43	332	N	9	2	1	9	32	41	33	3	23	10
BC1G_05097	GH18	333	Y	0	0	0	2	32	27	4	0	3	50
BC1G_05110	GH78	334	N	55	9	20	96	233	174	262	65	246	125
BC1G_05142	GH55	335	N	0	0	0	0	0	0	4	0	1	4
BC1G_05175	CBM13	336	N	57	14	18	36	72	96	129	32	54	57
BC1G_05202	GT55	337	N	10	4	13	30	78	74	123	8	30	65
BC1G_05212	CE10	338	N	0	0	1	150	41	86	36	7	22	20
BC1G_05278	GH13	339	N	121	26	47	514	1319	1273	4156	591	2388	2205
BC1G_05282	GT31	340	N	0	0	0	8	6	9	3	1	4	2
BC1G_05323	CE9	341	N	18	7	13	20	96	101	155	41	120	125
BC1G_05324	CE9	342	N	12	1	2	10	61	43	74	29	70	69
BC1G_05326	GH3	343	N	17	10	16	29	70	78	237	56	223	135
BC1G_05339	GH43	344	N	0	0	0	0	0	0	0	0	0	0
BC1G_05377	CBM18	345	Y	1	0	0	0	0	0	4	0	2	0
BC1G_05383	GT4	346	N	0	0	0	0	0	0	6	0	1	2
BC1G_05409	GH18	347	N	140	43	52	133	348	365	544	83	351	256
BC1G_05429	GH55	348	N	7	1	10	125	664	435	537	57	279	815
BC1G_05434	GT22	349	N	3	4	1	6	15	17	35	12	22	24
BC1G_05435	GT22	350	N	27	3	10	20	50	30	103	15	75	45
BC1G_05455	GH18|CBM19	351	Y	14	0	2	4	12	39	18	35	88	27
BC1G_05466	GT20	352	N	368	125	206	289	598	580	925	213	430	431
BC1G_05482	GH28	353	N	3	0	0	3	1	3	8	2	6	4
BC1G_05486	GH88	354	N	0	0	0	2	1	0	1	1	0	1
BC1G_05487	GH28	355	N	0	0	1	6	5	11	5	0	2	8
BC1G_05496	GT2	356	N	126	38	82	110	292	214	613	147	413	392
BC1G_05519	GT34	357	N	156	33	78	118	368	369	158	30	78	57
BC1G_05533	GH16	358	N	4	2	2	12	71	46	61	14	37	57
BC1G_05535	GH76	359	N	0	1	1	2	2	1	4	1	6	2
BC1G_05538	GH3	360	N	3	8	11	56	89	160	230	47	281	210
BC1G_05551	GT8	361	N	10	8	7	11	43	32	76	20	27	35
BC1G_05559	GH18	362	N	25	8	31	60	149	138	211	65	132	119
BC1G_05568	CBM1	363	N	147	36	94	97	218	175	256	108	148	171
BC1G_05569	GT21	364	N	75	31	51	55	164	145	245	49	127	101
BC1G_05576	CBM6|GH128	365	Y	0	0	0	1	1	0	1	0	6	2
BC1G_05622	CBM50	366	N	5	0	2	8	15	15	24	4	5	11
BC1G_05626	GH31	367	N	207	59	135	197	601	468	758	206	390	308
BC1G_05736	GT62	368	N	178	42	80	130	415	375	551	142	308	414
BC1G_05781	CBM48|GH13	369	Y	5	0	2	26	74	116	77	14	43	68
BC1G_05851	GH78	370	N	3	1	0	5	9	10	10	0	1	5
BC1G_05861	GH92	371	N	23	10	21	85	54	103	228	52	97	162
BC1G_05888	GT27|CBM13	372	N	106	25	83	147	308	272	446	99	229	276
BC1G_05904	GH18	373	N	0	0	0	7	40	45	82	18	28	29
BC1G_05962	GH28	374	N	0	0	0	7	19	11	76	22	43	59
BC1G_06004	GH72	375	Y	136	38	55	98	188	193	537	140	445	437
BC1G_06056	CE1	376	N	33	10	31	43	103	101	157	54	83	100
BC1G_06074	GT1	377	N	44	15	29	86	189	179	240	92	154	214
BC1G_06079	CBM48	378	N	56	26	30	47	113	111	247	61	158	152
BC1G_06088	GT2|GT4	379	N	32	13	22	39	265	230	130	31	38	81
BC1G_06140	GT76	380	N	15	5	13	6	24	25	37	10	22	26
BC1G_06149	GT34	381	N	2	0	0	11	21	26	27	11	21	13
BC1G_06150	GT34	382	N	18	5	7	38	18	41	97	27	60	50
BC1G_06183	GH85	383	N	76	19	53	54	168	137	122	31	184	123
BC1G_06310	CBM13	384	Y	1	2	0	2	4	8	181	81	53	22
BC1G_06315	GT1	385	N	6	0	3	4	24	20	13	5	15	9
BC1G_06324	GT77	386	N	83	23	41	48	121	105	129	34	61	69
BC1G_06328	GH78	387	Y	51	11	21	8	8	19	18	6	13	6
BC1G_06353	CBM1	388	N	0	0	1	49	29	81	40	5	15	9
BC1G_06394	GH76	389	N	152	86	173	666	1177	1124	2348	794	2053	1579
BC1G_06442	CBM50	390	N	18	5	8	34	50	87	33	4	24	12
BC1G_06494	GT2	391	N	85	21	51	183	508	439	851	172	402	491
BC1G_06496	GT25	392	N	24	5	12	56	142	107	213	53	112	108
BC1G_06542	CBM50	393	N	44	11	22	53	136	141	248	48	142	133
BC1G_06546	GH27	394	Y	219	89	110	17	103	119	28	9	25	39
BC1G_06631	CBM18	395	N	0	0	0	0	1	1	91	30	83	89
BC1G_06654	GT55	396	N	26	4	7	43	66	80	98	16	62	42
BC1G_06681	GT77	397	N	17	4	9	26	36	61	85	15	43	61
BC1G_06734	CE12	398	N	443	131	173	62	354	340	305	81	183	248
BC1G_06792	CBM48	399	N	44	14	24	38	90	111	147	31	94	108
BC1G_06823	CBM2	400	N	120	39	76	154	403	443	846	203	512	519
BC1G_06836	CBM13	401	Y	785	232	440	1214	3023	4027	7768	1845	4891	4806
BC1G_06844	GH92	402	N	73	19	48	268	520	907	1080	181	675	561
BC1G_06847	GT90	403	N	39	12	36	152	239	260	224	76	159	141
BC1G_06857	GT2	404	N	90	19	33	82	234	271	562	139	340	295
BC1G_06897	GH2	405	N	91	43	70	79	235	206	361	69	248	176
BC1G_07001	GT41	406	N	1	2	0	5	5	21	7	3	2	6
BC1G_07052	PL3	407	Y	0	0	1	5	1	1	2	2	1	2
BC1G_07070	GT2	408	N	64	12	27	49	92	101	185	37	144	101
BC1G_07101	GH78	409	Y	0	0	0	0	1	0	4	0	1	2
BC1G_07105	GH63	410	N	460	132	222	559	1094	1317	2610	516	1155	1354
BC1G_07142	GT41	411	N	236	74	129	256	591	559	994	236	677	559
BC1G_07160	CE3	412	Y	0	0	1	2	9	15	16	2	7	8
BC1G_07167	GT47	413	N	162	58	124	161	331	343	776	228	402	432
BC1G_07187	GH92	414	N	224	68	123	71	161	166	0	0	0	0
BC1G_07193	GH18	415	N	17	5	9	19	62	44	169	25	129	120
BC1G_07205	GH16	416	N	97	26	62	76	132	142	313	84	106	187
BC1G_07215	GH20	417	Y	11	3	9	189	285	446	893	160	680	615
BC1G_07220	GT20	418	Y	0	0	0	4	28	18	6	0	6	7
BC1G_07234	GT22	419	Y	83	17	46	55	236	204	314	93	195	199
BC1G_07249	GT1	420	N	17	10	14	56	114	120	58	7	32	20
BC1G_07260	CBM13	421	N	0	2	2	0	0	0	0	0	4	0
BC1G_07278	GH32	422	N	61	17	34	9	37	22	65	15	98	50
BC1G_07312	GT77	423	N	59	18	30	76	177	202	392	78	215	253
BC1G_07386	CE10	424	N	3	1	1	1	11	7	10	2	15	15
BC1G_07408	GH5	425	N	3	2	4	6	21	10	63	18	59	60
BC1G_07441	GH4	426	N	1	1	0	0	55	25	18	2	8	5
BC1G_07442	GH4	427	N	0	0	2	1	15	10	10	0	0	2
BC1G_07471	GH128|CBM32	428	Y	7	0	5	18	31	32	40	7	21	35
BC1G_07473	GT58	429	N	6	0	8	6	25	13	49	14	16	16
BC1G_07482	GT22	430	Y	71	20	31	45	145	198	188	38	136	70
BC1G_07483	CBM51	431	Y	0	1	0	3	4	5	9	2	7	4
BC1G_07496	GH28	432	N	38	35	62	22	41	45	13	3	22	8
BC1G_07513	GT25	433	N	5	3	3	20	46	46	38	17	30	30
BC1G_07558	GT32	434	Y	41	12	27	38	164	128	177	52	102	117
BC1G_07601	GH16	435	N	0	0	2	3	11	13	13	5	10	11
BC1G_07633	CBM13	436	N	126	33	65	121	237	274	567	102	310	321
BC1G_07643	GH75	437	N	6	1	3	17	70	94	56	10	41	35
BC1G_07647	CBM50|GH18	438	N	1196	299	545	854	1562	1863	4332	802	2667	2480
BC1G_07692	CBM18	439	N	118	38	84	90	322	267	383	94	181	184
BC1G_07746	GH47	440	N	88	26	39	91	398	294	594	95	309	358
BC1G_07768	CE1	441	Y	123	51	76	23	43	40	9	2	7	8
BC1G_07770	CBM12	442	Y	232	59	121	263	365	501	708	184	487	475
BC1G_07772	GT2	443	N	4	2	5	6	22	23	87	10	71	51
BC1G_07777	GT71	444	N	11	8	9	17	44	55	150	38	73	113
BC1G_07809	GT41	445	N	162	42	96	137	323	396	831	183	460	422
BC1G_07817	GT5|GH13	446	Y	672	161	260	750	1584	1599	2159	457	1163	1033
BC1G_07821	GH27	447	N	27	10	23	12	194	104	20	9	19	22
BC1G_07822	GH5	448	Y	123	78	205	16	17	40	36	14	36	31
BC1G_07854	GH18	449	Y	0	0	0	3	2	8	4	1	1	2
BC1G_07872	GT2	450	N	67	13	40	61	167	146	278	60	126	152
BC1G_07943	GT17	451	N	1	0	3	1	5	3	6	1	2	4
BC1G_07946	GT77	452	N	29	5	21	34	72	68	97	22	43	72
BC1G_07952	GT34	453	N	114	29	66	135	281	281	415	120	209	220
BC1G_07955	CBM13	454	N	47	13	28	47	123	134	216	45	128	116
BC1G_07973	CBM32	455	N	231	58	112	323	386	456	965	333	646	477
BC1G_07974	CE10	456	Y	9	4	17	4	15	21	8	3	10	5
BC1G_08012	GT55	457	N	1	2	0	7	27	13	62	11	51	47
BC1G_08022	CE10	458	N	4	0	2	9	26	62	479	51	228	270
BC1G_08044	GT55	459	N	0	0	0	1	5	7	56	7	41	45
BC1G_08053	GH13	460	N	13	5	26	68	191	226	1234	179	694	540
BC1G_08114	GT24	461	Y	205	56	77	239	693	491	722	165	434	398
BC1G_08115	GT77	462	N	434	122	242	523	1565	1279	2271	527	1077	1098
BC1G_08138	GT55	463	N	0	0	0	2	3	3	2	1	10	1
BC1G_08207	GH63	464	Y	285	77	207	306	894	656	1459	409	695	669
BC1G_08249	CE4	465	N	31	7	12	27	97	73	154	35	102	97
BC1G_08269	GT20	466	N	102	18	31	65	253	305	617	80	412	322
BC1G_08287	GH28	467	N	1	0	0	2	30	12	60	8	42	25
BC1G_08308	GH55	468	Y	3	1	1	0	0	2	4	1	3	4
BC1G_08314	CE5	469	Y	888	470	639	19	7	30	5	0	9	2
BC1G_08319	GH72|CBM43	470	N	1	0	0	0	1	3	0	1	3	3
BC1G_08326	GT4	471	N	1883	440	812	572	1095	1133	2030	263	2763	1736
BC1G_08356	GT1	472	N	1	0	1	9	29	28	242	29	210	171
BC1G_08370	GH17	473	Y	93	25	55	133	346	294	420	111	255	240
BC1G_08461	GT2	474	N	64	11	23	32	146	143	166	31	117	134
BC1G_08500	CBM20	475	N	35	4	10	77	189	162	633	102	436	496
BC1G_08534	GT34	476	N	0	0	0	0	0	1	4	0	2	0
BC1G_08559	GT77	477	N	27	8	20	34	109	124	122	29	52	69
BC1G_08574	PL7	478	Y	0	0	0	0	24	10	9	0	3	11
BC1G_08591	GT22	479	N	38	15	25	38	108	66	138	37	97	91
BC1G_08593	GT22	480	N	41	8	21	53	34	48	65	43	40	73
BC1G_08653	GT4	481	N	25	7	11	73	174	242	211	41	186	81
BC1G_08658	CBM50	482	Y	7	7	4	1	2	1	0	0	1	3
BC1G_08689	CBM6	483	N	251	72	137	201	458	576	924	177	602	499
BC1G_08692	AA9	484	Y	2	0	0	1	11	3	3	1	4	5
BC1G_08757	CBM10|CBM2	485	Y	29	8	20	26	56	54	78	23	58	43
BC1G_08779	GH18	486	N	1	0	0	0	1	1	1	0	0	2
BC1G_08801	GH105|GH28	487	Y	3	2	1	5	15	11	18	1	5	9
BC1G_08822	GT2	488	N	20	6	20	38	85	82	62	18	36	47
BC1G_08892	GT15	489	N	167	59	124	265	647	605	1080	279	560	600
BC1G_08921	GH43	490	N	151	32	58	125	295	348	434	73	277	221
BC1G_08924	GH16	491	Y	2	0	0	1	0	1	2	2	3	4
BC1G_08957	GT55	492	N	0	0	2	28	74	51	224	61	238	146
BC1G_08963	CE10	493	N	53	14	14	132	159	178	491	104	445	330
BC1G_08975	GH95	494	Y	116	37	65	45	212	201	243	56	135	131
BC1G_08988	GT8	495	N	87	41	68	95	349	233	168	50	105	83
BC1G_08989	GH6|CBM1	496	Y	8	19	26	1	4	6	3	2	2	6
BC1G_08990	GH5|CBM1	497	Y	4	7	4	5	2	2	14	2	0	22
BC1G_09006	GH75	498	N	0	0	0	1	0	0	1	1	0	2
BC1G_09007	GH75	499	N	0	0	0	0	0	1	0	0	0	0
BC1G_09008	CBM33	500	N	153	40	81	417	726	1059	872	211	742	534
BC1G_09041	GH4	501	N	4	3	1	9	19	43	66	8	41	33
BC1G_09079	GH17	502	Y	1011	236	629	848	2322	2073	4353	1123	2179	2621
BC1G_09129	CBM48|GH13	503	Y	374	106	244	247	708	569	553	139	219	230
BC1G_09146	CE4	504	Y	6	1	1	20	194	115	401	39	236	361
BC1G_09210	GH5	505	Y	14	26	46	3	2	9	11	1	3	9
BC1G_09303	GH78	506	N	1	1	1	3	25	17	43	10	25	23
BC1G_09349	GT2	507	N	15	8	6	17	34	39	88	15	48	44
BC1G_09360	GT32	508	N	56	12	33	102	269	260	1108	359	470	648
BC1G_09363	GT4	509	N	182	37	126	344	907	769	2321	734	927	1322
BC1G_09381	GT2	510	N	160	31	68	210	340	393	1440	264	1068	723
BC1G_09412	CE10	511	N	10	2	11	18	62	55	93	22	56	60
BC1G_09420	CBM1	512	N	143	32	50	147	448	448	734	127	377	388
BC1G_09426	GH2	513	N	34	7	16	29	66	85	279	43	158	115
BC1G_09448	GT2	514	N	2	0	0	1	11	19	1	1	3	8
BC1G_09459	CE2	515	N	0	0	0	0	2	0	6	0	0	1
BC1G_09466	GT32	516	N	16	4	15	82	111	169	153	40	77	78
BC1G_09493	CE1	517	N	2	0	0	0	0	2	1	0	0	0
BC1G_09580	GH18	518	N	0	0	0	0	2	1	1	1	2	0
BC1G_09627	GH33	519	N	70	15	46	59	168	160	260	56	140	133
BC1G_09651	CE10	520	N	1	0	0	9	15	17	46	5	40	27
BC1G_09666	GT4	521	N	0	0	0	0	0	1	1	0	2	1
BC1G_09695	GH1	522	N	0	0	0	1	5	17	0	1	0	1
BC1G_09720	GT92	523	N	93	22	63	107	244	311	559	105	362	314
BC1G_09722	GH47	524	N	95	28	72	105	153	180	187	60	89	141
BC1G_09768	GT2	525	N	21	2	8	51	294	194	425	90	272	319
BC1G_09775	CE5	526	N	1	0	1	19	290	175	27	4	20	28
BC1G_09783	CBM33	527	N	463	173	400	1356	3338	3331	5587	1578	2790	3298
BC1G_09791	CBM51	528	Y	4	2	1	6	8	14	30	8	28	16
BC1G_09798	GT41	529	N	72	18	41	79	213	181	310	98	161	158
BC1G_09826	GH39	530	N	8	5	12	5	24	29	15	3	9	8
BC1G_09892	GH17	531	Y	7	5	3	42	177	168	898	116	750	798
BC1G_09912	GH32	532	N	98	22	42	120	202	251	266	48	133	127
BC1G_09917	CE2	533	N	33	17	29	12	20	24	48	8	42	52
BC1G_09963	CBM50|CBM18|GH18	534	Y	0	0	0	0	0	0	0	0	0	0
BC1G_09995	GT4	535	N	0	1	0	0	0	3	4	0	1	0
BC1G_09999	CE11	536	N	182	48	91	203	499	475	835	199	476	502
BC1G_10003	GT49	537	N	101	34	34	90	241	252	625	117	337	295
BC1G_10025	GH51	538	N	73	16	38	186	450	360	69	19	102	35
BC1G_10054	GT77	539	N	2147	647	1569	2494	5519	5598	7934	2253	3466	4391
BC1G_10068	CBM1	540	N	0	0	0	1	4	7	0	0	2	2
BC1G_10084	GT22	541	N	0	0	0	1	0	3	5	1	3	5
BC1G_10229	PL3	542	Y	2	0	0	11	81	44	126	1	18	22
BC1G_10247	GH32	543	Y	812	245	481	158	309	381	957	172	530	280
BC1G_10322	GH43	544	Y	5	2	14	11	22	38	3	0	0	0
BC1G_10341	CBM3|GH26|CBM35|GH44	545	Y	13	8	12	20	57	44	60	27	33	27
BC1G_10354	CBM24|GH71	546	N	0	0	0	0	0	0	0	0	0	0
BC1G_10381	CBM18	547	Y	1	0	0	0	2	2	7	0	4	11
BC1G_10397	CE3	548	Y	29	11	17	37	151	167	336	176	127	268
BC1G_10410	CBM13	549	N	41	14	30	37	84	89	216	39	112	137
BC1G_10419	GT77	550	N	53	9	37	160	297	298	500	105	396	283
BC1G_10421	GT8	551	N	34	17	23	49	94	94	99	18	57	52
BC1G_10423	GT51	552	N	8	0	2	31	71	238	1480	577	1235	2116
BC1G_10433	GH18	553	N	308	57	148	324	754	1027	2398	391	1360	1421
BC1G_10495	GT4	554	N	70	19	34	42	145	150	173	63	131	122
BC1G_10523	GH38	555	N	57	29	41	135	454	488	932	122	609	549
BC1G_10528	GH18	556	N	111	29	52	153	319	288	614	113	335	237
BC1G_10587	CBM48	557	N	309	60	140	309	473	694	1194	243	1002	705
BC1G_10634	GT62	558	N	135	44	88	193	524	483	811	198	434	513
BC1G_10663	GT55	559	N	6	0	1	10	23	18	13	5	7	4
BC1G_10685	GT22	560	N	0	0	1	1	9	3	5	1	7	2
BC1G_10716	GH105	561	N	4	3	4	5	5	14	10	3	11	8
BC1G_10732	GT49	562	N	29	7	19	28	100	62	150	25	68	77
BC1G_10754	CBM14|GH18	563	N	150	43	64	167	431	456	806	169	460	435
BC1G_10768	CBM12	564	Y	13	4	7	1	3	5	2218	1164	1203	1876
BC1G_10769	CE9	565	N	4	3	1	8	17	23	45	9	28	28
BC1G_10789	GH62|CBM13	566	Y	57	36	102	8	294	149	290	34	178	197
BC1G_10797	GH43	567	Y	10	2	4	24	45	38	56	9	21	30
BC1G_10802	GH3	568	N	377	98	199	1	3	2	3	1	8	6
BC1G_10803	GH65	569	N	23	7	19	23	51	39	76	16	31	64
BC1G_10826	CE10	570	N	23	8	30	106	347	473	137	28	80	71
BC1G_10858	GH92	571	N	36	9	25	42	67	76	119	39	72	76
BC1G_10867	GH23	572	N	0	0	0	0	0	0	3	0	0	0
BC1G_10877	GH1	573	N	5	6	6	19	26	89	27	3	62	39
BC1G_10906	GT87	574	N	15	3	10	21	63	53	210	59	90	134
BC1G_10915	GT55	575	N	103	36	88	126	301	306	510	156	224	328
BC1G_10951	CE11	576	N	18	2	12	12	24	29	34	13	9	14
BC1G_10998	CE10	577	N	44	21	40	86	84	92	59	18	31	16
BC1G_11027	GT50	578	N	21	9	13	62	135	165	553	105	335	208
BC1G_11083	GH76	579	N	813	298	568	449	1288	1348	2001	273	1469	1443
BC1G_11086	GH76	580	N	94	27	58	69	223	220	486	121	363	265
BC1G_11115	GH31	581	Y	6	7	2	26	164	136	195	22	94	118
BC1G_11116	GH31	582	N	5	2	2	24	76	62	76	6	68	67
BC1G_11179	GH5	583	N	13	0	3	60	144	290	259	49	153	155
BC1G_11212	CE3|CBM13	584	N	4	0	0	14	57	64	47	8	31	13
BC1G_11227	GT1	585	N	7	1	5	26	49	49	66	18	40	37
BC1G_11236	GT2	586	N	0	0	0	1	5	2	16	1	7	4
BC1G_11256	GH95	587	N	6	1	0	7	30	24	47	10	36	27
BC1G_11283	GT77	588	N	30	8	13	18	84	109	359	50	162	199
BC1G_11321	CBM48|GH13	589	N	62	19	35	51	123	126	182	40	148	130
BC1G_11343	GT2	590	Y	492	116	323	265	716	588	1055	262	525	496
BC1G_11353	GT4	591	N	96	26	64	107	332	331	653	95	277	346
BC1G_11446	GT4	592	N	135	37	79	142	370	376	726	135	381	353
BC1G_11466	GH76	593	N	62	19	46	101	196	192	575	122	363	383
BC1G_11467	GT2	594	N	119	24	64	113	244	280	155	37	117	68
BC1G_11515	GH55	595	N	0	0	0	6	6	6	2	0	2	1
BC1G_11544	CE12	596	N	1	1	0	2	2	0	0	0	1	2
BC1G_11547	CE12	597	N	2602	861	1976	708	211	317	2	0	5	2
BC1G_11549	GT77	598	N	271	74	149	347	900	803	1448	382	711	648
BC1G_11568	GT8	599	N	3	0	1	7	12	20	35	18	33	23
BC1G_11590	GH17	600	N	8	1	4	174	221	273	408	92	321	180
BC1G_11594	GH47	601	N	156	41	93	131	218	204	348	108	193	164
BC1G_11613	GH4	602	N	3	0	0	4	10	12	27	4	11	30
BC1G_11695	CE10	603	N	5	2	2	18	67	36	97	26	74	61
BC1G_11767	GH32	604	Y	114	31	56	110	314	307	1683	457	656	1163
BC1G_11826	CBM18	605	N	16	2	11	19	306	113	628	108	295	391
BC1G_11836	GH76	606	N	14	5	3	37	61	60	147	33	71	60
BC1G_11851	GT1	607	N	54	25	48	49	75	117	249	56	156	164
BC1G_11864	GT22	608	N	11	3	4	2	2	8	28	3	17	6
BC1G_11868	GH18	609	Y	270	99	147	310	919	901	1937	378	1177	1162
BC1G_11877	CE10	610	N	28	3	10	24	58	40	81	20	62	63
BC1G_11879	CBM48|GH13	611	N	0	0	0	0	0	0	4	0	0	0
BC1G_11890	GH76	612	N	0	0	1	2	3	4	10	3	9	26
BC1G_11891	GH76	613	Y	3	2	1	3	6	10	32	6	42	39
BC1G_11898	GH17	614	Y	373	142	314	432	1811	1569	1960	424	1450	1248
BC1G_11910	CE8	615	Y	0	0	0	2	17	13	4	2	1	6
BC1G_11925	GH78	616	N	9	4	1	9	12	33	15	0	23	14
BC1G_11963	CBM48|GH13	617	N	43	7	21	100	233	222	659	158	410	524
BC1G_11964	CBM48|GH13	618	N	2	0	4	23	56	59	259	39	100	93
BC1G_11984	GT34	619	N	1	0	0	16	61	90	60	22	75	62
BC1G_11987	GT3	620	N	205	69	163	477	1029	1326	2368	502	1568	1379
BC1G_12000	GH73	621	N	0	0	0	0	0	1	1	0	0	0
BC1G_12064	GH71	622	Y	2	1	2	6	16	16	7	2	1	8
BC1G_12065	GT34	623	N	6	2	7	78	585	460	756	199	459	440
BC1G_12076	GT2	624	N	20	5	8	20	60	75	180	34	131	106
BC1G_12120	CBM48	625	N	15	1	9	16	43	39	81	18	81	54
BC1G_12141	GH55	626	N	2	0	1	0	2	6	11	1	19	7
BC1G_12184	GH2	627	Y	6	2	5	27	67	66	106	26	111	111
BC1G_12225	GH43	628	N	5	1	3	5	27	14	743	180	278	590
BC1G_12229	GH28	629	Y	0	1	0	2	3	5	19	1	15	16
BC1G_12230	GT2	630	N	80	24	39	140	255	317	401	91	262	216
BC1G_12257	GT22	631	N	8	2	7	7	20	14	36	7	33	17
BC1G_12263	GH18	632	N	960	230	427	1170	1759	2679	7827	1281	4004	3749
BC1G_12272	GT4	633	N	90	17	60	83	238	208	397	122	177	196
BC1G_12282	CBM6	634	N	186	50	97	214	492	519	1429	216	900	725
BC1G_12287	GT31	635	N	110	41	58	45	206	188	317	100	190	223
BC1G_12343	CBM12	636	Y	4	1	0	2	11	13	77	20	58	69
BC1G_12374	CBM52	637	Y	388	219	441	870	9521	6748	13100	4433	8626	4646
BC1G_12379	CE5	638	Y	2	1	0	3	44	29	58	22	24	63
BC1G_12399	GT2	639	N	86	37	71	72	187	178	227	57	143	158
BC1G_12416	GT55	640	N	108	24	59	713	1047	2154	6438	1336	3288	2960
BC1G_12524	GT4	641	N	43	6	19	45	120	117	232	44	109	122
BC1G_12543	CBM13	642	N	1189	292	632	616	1653	1222	1804	417	747	677
BC1G_12765	GT34	643	N	3	0	0	176	444	671	1083	181	912	1186
BC1G_12804	GT1	644	N	112	40	67	200	572	594	584	154	328	403
BC1G_12829	CBM1	645	N	56	7	15	50	98	136	394	58	288	184
BC1G_12838	GT25	646	Y	5	4	7	3	24	19	48	9	29	44
BC1G_12845	CBM57	647	N	135	19	61	127	345	360	670	132	367	320
BC1G_12855	GH76	648	N	39	10	37	37	93	99	211	56	139	132
BC1G_12859	GH31	649	Y	819	121	115	204	887	709	1695	328	1606	649
BC1G_12985	GH2	650	N	31	7	20	61	113	109	182	63	174	214
BC1G_13011	GH18	651	N	0	0	0	3	0	1	12	1	3	9
BC1G_13057	GH71	652	Y	5	1	4	12	38	30	33	1	22	27
BC1G_13085	CBM14	653	Y	98	12	42	6	1774	672	25	5	84	10
BC1G_13123	CE12	654	Y	317	62	172	54	53	70	209	89	99	87
BC1G_13137	GH28	655	Y	0	0	0	21	47	38	66	10	52	56
BC1G_13139	CBM1|AA9	656	Y	9	2	6	70	230	195	1084	256	434	690
BC1G_13153	GH115	657	Y	14	13	23	16	37	40	48	8	36	41
BC1G_13215	CBM20|GH15	658	N	42	12	18	82	141	164	92	16	85	82
BC1G_13233	GT2	659	N	79	17	63	450	865	859	3150	628	1952	1249
BC1G_13244	CE1	660	N	0	0	0	3	9	8	28	2	20	25
BC1G_13274	GH105	661	N	1	0	0	1	4	5	4	2	1	5
BC1G_13291	GT77	662	N	69	18	21	49	124	124	244	73	131	153
BC1G_13351	GH78	663	N	0	0	0	0	2	0	0	0	1	3
BC1G_13407	GH78	664	N	2	0	3	7	20	21	69	20	60	31
BC1G_13445	GH6|CBM2	665	Y	2	0	0	5	35	24	32	2	24	25
BC1G_13459	GT4	666	N	23	11	27	23	58	83	31	17	40	16
BC1G_13478	GH47	667	N	12	0	8	36	88	83	103	3	41	70
BC1G_13497	CBM33	668	N	2	0	0	0	2	1	1	1	1	2
BC1G_13563	GT34	669	N	0	0	0	0	0	0	0	0	1	3
BC1G_13568	GH28	670	N	13	12	10	37	62	74	194	33	181	174
BC1G_13617	GH37	671	N	101	28	56	198	236	310	503	129	274	278
BC1G_13645	GH11	672	Y	0	0	0	2	0	0	0	0	0	0
BC1G_13657	GH18	673	N	0	0	0	2	1	9	5	0	3	7
BC1G_13664	GT57	674	N	8	1	5	7	25	16	27	16	28	25
BC1G_13665	GT57	675	N	6	1	4	8	21	17	28	8	11	8
BC1G_13690	GH105	676	N	5	1	5	7	17	22	27	2	12	13
BC1G_13737	CE10	677	N	19	6	9	37	65	89	217	29	84	113
BC1G_13741	GH28	678	N	47	2	16	159	204	251	340	68	218	170
BC1G_13749	GH3	679	N	3	1	3	4	27	20	26	7	24	14
BC1G_13750	GT15	680	N	50	16	23	80	226	179	303	93	143	177
BC1G_13756	GH16	681	N	1	0	0	0	11	9	56	12	86	57
BC1G_13762	CE5	682	N	2	0	0	89	1594	898	183	42	52	125
BC1G_13903	CBM20|GH15	683	Y	16	0	3	4	7	9	35	8	14	23
BC1G_13938	GH93	684	Y	72	23	75	39	239	125	20	1	17	14
BC1G_13944	GT20	685	N	110	20	39	93	211	245	516	97	256	333
BC1G_13975	CBM50	686	Y	0	0	0	0	1	1	3	0	1	1
BC1G_13981	GH23	687	N	0	0	0	0	2	1	2	0	2	0
BC1G_14012	CBM1	688	Y	14	1	9	22	71	91	124	25	159	75
BC1G_14034	GT48	689	N	565	148	203	573	1256	1521	1984	225	816	662
BC1G_14035	GT48	690	N	428	89	170	322	985	911	1350	197	775	676
BC1G_14036	GT48	691	N	244	60	108	345	1079	880	1337	421	1178	992
BC1G_14037	GH17	692	N	94	32	80	109	268	296	416	98	246	270
BC1G_14038	GT48	693	N	71	21	33	22	54	49	70	13	33	38
BC1G_14069	GT2	694	N	125	33	56	65	188	130	243	81	105	103
BC1G_14078	CE12	695	N	373	111	242	113	1219	715	215	31	102	93
BC1G_14089	GH5	696	N	36	12	29	18	77	69	99	20	53	48
BC1G_14098	CE10	697	N	49	14	29	38	92	96	154	29	70	66
BC1G_14110	GH28	698	N	29	17	18	33	115	121	190	32	90	107
BC1G_14225	CE10	699	N	9	0	5	19	37	50	65	13	63	45
BC1G_14238	GT33	700	N	88	17	43	43	138	83	226	48	106	97
BC1G_14254	GT22	701	N	1	1	0	142	35	121	64	7	29	46
BC1G_14288	CE10	702	Y	19	9	11	21	76	77	153	44	112	124
BC1G_14400	GT22	703	N	11	1	2	11	37	33	79	17	135	34
BC1G_14415	CE5	704	Y	0	0	0	19	160	66	552	179	116	444
BC1G_14429	GH92	705	N	5	0	9	61	246	231	245	76	102	104
BC1G_14431	GH92	706	N	15	2	17	186	339	289	709	322	420	253
BC1G_14446	GT90	707	N	39	11	32	53	172	152	361	73	216	229
BC1G_14462	GT4	708	N	84	29	47	117	332	281	500	108	220	243
BC1G_14528	GT59	709	N	10	9	10	200	488	452	545	192	326	372
BC1G_14531	GT59	710	N	40	8	19	30	65	52	104	33	76	54
BC1G_14570	CBM13	711	Y	2	3	2	1	8	6	28	12	19	20
BC1G_14659	GH84	712	N	46	16	44	70	203	130	189	47	130	102
BC1G_14667	CBM1	713	N	2	0	0	20	166	114	32	2	14	14
BC1G_14674	GT55	714	N	2	0	0	3	16	11	15	3	10	7
BC1G_14679	GT22	715	N	3	0	1	2	4	5	8	1	6	5
BC1G_14684	CE11	716	N	103	31	88	106	244	188	203	60	132	115
BC1G_14698	CBM1	717	N	219	14	90	271	510	547	2326	520	970	1144
BC1G_14709	CBM50	718	N	151	31	76	150	309	394	665	134	407	359
BC1G_14765	CE12	719	N	32	15	28	8	21	25	17	5	22	16
BC1G_14786	GH1	720	N	201	73	160	109	279	241	317	84	110	144
BC1G_14787	GT34	721	N	11	4	4	20	31	25	53	16	43	32
BC1G_14788	GT34	722	N	2	0	3	3	6	6	20	5	18	5
BC1G_14807	GT55	723	N	4	0	4	9	31	30	51	12	47	53
BC1G_14905	CBM1	724	N	21	8	6	23	59	65	87	14	39	27
BC1G_14916	GT2|GT4	725	N	66	16	46	86	245	206	474	127	250	295
BC1G_14941	GH92	726	N	0	1	1	4	20	17	41	11	52	33
BC1G_14944	GH18	727	Y	0	0	0	16	215	137	55	4	27	47
BC1G_14954	CBM12|CBM32|CBM63	728	Y	0	0	0	7	60	39	17	1	7	11
BC1G_14961	CE10	729	N	13	4	8	15	46	29	61	19	40	32
BC1G_14966	CE10	730	N	0	0	1	11	87	48	32	4	12	18
BC1G_15017	AA9	731	Y	1	0	0	0	0	0	2	0	0	2
BC1G_15044	GH16	732	N	52	17	34	62	101	141	205	51	118	106
BC1G_15048	GT41	733	N	139	33	87	136	494	354	454	134	280	333
BC1G_15118	GH28	734	Y	21	4	29	19	103	102	65	24	57	51
BC1G_15220	GT8	735	N	41	4	37	147	259	304	528	78	360	307
BC1G_15246	GH5	736	N	19	4	5	17	30	39	85	21	38	51
BC1G_15247	GT41	737	N	91	18	47	112	298	257	552	105	371	298
BC1G_15278	GH17	738	N	1545	315	668	1492	1225	1736	3006	840	1556	1040
BC1G_15341	CE16	739	Y	2	3	3	3	5	1	8	4	8	2
BC1G_15343	CE1	740	N	711	236	393	759	2387	2170	1637	284	497	1912
BC1G_15441	GH3	741	N	16	1	6	14	50	40	89	17	59	63
BC1G_15472	GT77	742	N	53	9	40	51	152	142	206	60	107	123
BC1G_15519	GH47	743	N	49	16	26	90	157	181	347	72	234	210
BC1G_15551	GH18	744	N	0	0	2	2	5	5	26	4	29	22
BC1G_15605	GH16	745	N	132	27	47	35	54	66	78	39	18	16
BC1G_15612	CBM10|CBM2	746	N	90	18	42	15	27	45	61	7	37	33
BC1G_15680	GT2	747	N	23	5	14	27	135	135	160	29	96	57
BC1G_15728	GT32	748	N	0	0	0	0	0	0	0	0	2	0
BC1G_15746	GT25	749	N	0	0	0	3	5	6	0	1	5	3
BC1G_15772	CBM13	750	N	15	7	6	16	51	51	156	15	81	50
BC1G_15778	CBM21	751	N	266	69	93	500	1473	1778	3399	496	2097	2215
BC1G_15799	GT34	752	N	41	8	27	59	158	160	236	42	108	120
BC1G_15803	GT55	753	N	4	1	3	21	45	33	32	13	34	18
BC1G_15825	GT34	754	N	8	2	4	7	23	16	36	13	34	15
BC1G_15833	GT34	755	N	11	0	2	7	13	11	23	9	13	7
BC1G_15934	GT4	756	N	113	34	79	111	331	401	808	172	362	394
BC1G_15952	GT32	757	N	13	2	4	9	51	23	30	8	12	24
BC1G_16010	GH32	758	N	0	0	0	0	0	1	5	0	2	3
BC1G_16179	GT2|GT41	759	N	68	25	32	94	264	260	662	105	300	254
BC1G_16209	GH53	760	Y	28	19	52	5	0	6	9	6	6	8
BC1G_16274	CBM50|CBM18|GH18	761	N	1	0	0	0	1	2	1	1	2	1
BC1G_16333	GT31	762	N	55	21	43	112	221	209	470	106	253	288
BC1G_16411	GT1	763	N	13	6	0	15	33	64	47	4	46	34
