# Supplementary material for: Genome-wide transcriptional profiling of Botrytis cinerea genes targeting plant cell walls during infections of different hosts
Source: Front Plant Sci. 2014 Sep 3;5:435. doi: 10.3389/fpls.2014.00435 (PMC4153048; doi:10.3389/fpls.2014.00435)
Supplement: Supplementary file 1 [file Presentation1.ZIP › Supp Mat Table 2.XLSX]

## Sheet: Sheet1
Botrytis cinerea CAZY secreted genes				RNASeq Analyses						Differential expression (DESEq)						Proteomic Analyses
Gene accession	CAZYme subfamily	Tribe	Functional annotation	Average lettuce leaves (2dpi)		Average ripe tomato (3dpi)		Average ripe grape berries (Stage1)		Comparison tomato/lettuce		Comparison grape/lettuce		Comparison grape/tomato		Media: pectin and sucrose (Shah et al. 2009a)	Media: plant extracts (Shah et al. 2009b)	Early secretome in culture (Espino et al. 2010)	Media: CHO-sources and elicitors (Fernández-Acero et al. 2010)	Infected tomato fruit (Shah et al. 2012)	Media at different pHs (Li et al. 2012)
				DESeq normalized read counts	Percent from total secreted CAZy reads	DESeq normalized read counts	Percent from total secreted CAZy reads	DESeq normalized read counts	Percent from total secreted CAZy reads	log2FoldChange	DESeq padj	log2FoldChange	DESeq padj	log2FoldChange	DESeq padj
BC1G_09013	CE10	0	Lipase	5.93183	7.12934e-05	1.97418	4.05448e-05	3.10828	4.89554e-05	-1.58722	0.748602	-0.932363	0.84139	0.654859	0.931306	-	-	-	-	-	-
BC1G_12139	CE10	0	Lipase	68.7538	0.000826337	2.1814	4.48005e-05	2.01764	3.17778e-05	-4.97811	2.06e-05	-5.0907	4.65e-07	-0.112589	1	-	-	-	-	-	-
BC1G_03097	CE10	0	Lipase	5.68715	6.83526e-05	5.49149	0.000112781	5.79741	9.13093e-05	-0.0505098	1	0.0277009	1	0.0782107	1	-	-	-	-	-	-
BC1G_07637	CE10	0	Lipase	70.6415	0.000849024	8.16264	0.00016764	7.19104	0.000113259	-3.11341	0.00378805	-3.29624	0.00114506	-0.182835	1	-	-	-	-	-	-
BC1G_10331	CE10	0	Lipase	3.36317	4.04212e-05	12.7932	0.00026274	11.5778	0.000182351	1.92748	0.389061	1.78347	0.363228	-0.144011	1	-	-	-	-	-	-
BC1G_09121	CE10	0	Lipase	49.5944	0.000596064	11.0824	0.000227605	2.51965	3.96846e-05	-2.1619	0.0665601	-4.29888	5.83e-05	-2.13698	0.0723287	-	-	-	-	-	-
BC1G_13714	CE10	0	Prolyl oligopeptidase	0	0	0	0	0	0	-	-	-	-	-	-	-	-	-	-	-	-
BC1G_11143	GH28	1	Endo-polygalacturonase (BcPG1)	38467.1	0.462327	9140.35	0.18772	8354.26	0.13158	-2.0733	0.0169016	-2.20304	0.00528847	-0.129737	1	-	detected	detected	-	detected	-
BC1G_13367	GH28	1	Endo-polygalacturonase (BcPG2)	210.93	0.00253512	42.9434	0.000881951	0	0	-2.29625	0.142435	-Inf	1.68e-10	-Inf	1.42088e-07	detected	-	detected	-	-	-
BC1G_04246	GH28	1	Endo-polygalacturonase (BcPG3)	46.4378	0.000558125	203.58	0.00418103	815.737	0.0128479	2.13223	0.0723644	4.13473	9.86e-06	2.00251	0.0239234	-	-	detected	-	-	-
BC1G_02003	GH28	1	Endo-polygalacturonase (BcPG4)	153.512	0.00184503	18.4544	0.000379006	88.4829	0.00139361	-3.05632	0.00128103	-0.794884	0.402798	2.26144	0.00837911	-	-	-	detected	-	-
BC1G_00230	GH28	1	Endo-polygalacturonase (BcPG5)	4.15768	4.99702e-05	0.667626	1.37114e-05	19.9139	0.000313645	-2.63867	0.354525	2.25993	0.254301	4.89859	0.00759519	-	-	-	-	-	-
BC1G_08033	GH28	1	Endo-polygalacturonase (BcPG6)	384.618	0.00462263	12.6262	0.000259311	10.943	0.000172352	-4.92893	0.000929167	-5.13535	0.000133835	-0.206413	1	detected	-	-	-	-	-
BC1G_13960	CE10	2	Acetylcholinesterase	577.468	0.00694046	143.783	0.00295295	118.775	0.00187071	-2.00585	0.0477243	-2.28151	0.00730977	-0.275663	0.862768	-	-	detected	-	-	-
BC1G_16127	CE10	2	Acetylcholinesterase	699.192	0.00840344	31.6549	0.000650114	0.48096	7.57513e-06	-4.46519	4.32e-06	-10.5056	5.41e-21	-6.04037	7.12153e-08	-	-	-	-	-	-
BC1G_00501	CE10	2	Carboxylesterase	1.30433	1.56765e-05	3.95228	8.11699e-05	1.17418	1.84933e-05	1.59937	0.850965	-0.151665	1	-1.75104	0.369832	-	-	-	-	-	-
BC1G_12021	CE10	2	Triacylglycerol lipase	0.79451	9.54903e-06	1.15477	2.37162e-05	0.706823	1.11325e-05	0.539472	1	-0.168716	1	-0.708189	1	-	-	-	-	-	-
BC1G_09644	CE10	2	Triacylglycerol lipase	1.54901	1.86172e-05	6.31155	0.000129624	44.3594	0.000698661	2.02664	0.203905	4.83982	9.74e-05	2.81317	0.00805548	-	-	-	-	-	-
BC1G_09694	CE10	2	Triacylglycerol lipase	1.52947	1.83824e-05	3.92343	8.05774e-05	0.949855	1.49602e-05	1.35908	1	-0.687255	0.623491	-2.04634	0.424451	-	-	-	-	-	-
BC1G_12117	CBM1	3	Choline dehydrogenase	6.48166	7.79016e-05	34.754	0.000713762	216.134	0.00340412	2.42275	0.0644895	5.05942	8.41e-07	2.63668	0.00331956	-	-	-	-	-	-
BC1G_13386	CBM1	3	Choline dehydrogenase	0.79451	9.54903e-06	11.6345	0.000238943	7.48144	0.000117833	3.8722	0.0782918	3.23518	0.168328	-0.637017	0.752175	-	-	-	-	-	-
BC1G_01789	CBM1	3	GMC oxidoreductase	1.52947	1.83824e-05	1.56546	3.21506e-05	3.43294	5.40689e-05	0.033549	1	1.16641	1	1.13286	0.79042	-	-	-	-	-	-
BC1G_02021	CBM1	3	GMC oxidoreductase	53.5315	0.000643383	195.872	0.00402272	41.9551	0.000660794	1.87145	0.684454	-0.351542	0.41293	-2.22299	0.136733	-	-	-	-	-	-
BC1G_03220	CBM1	3	GMC oxidoreductase	2.0393	2.45098e-05	6.56589	0.000134847	18.8845	0.000297431	1.68692	0.839643	3.21106	0.0926877	1.52414	0.254743	-	-	-	-	-	-
BC1G_04043	CBM1	3	GMC oxidoreductase	0	0	2.33449	4.79446e-05	3.66927	5.77911e-05	Inf	0.577688	Inf	0.323261	0.652386	0.989077	-	-	-	-	-	-
BC1G_03179	GH3	4	β-glucosidase	4.13814	4.97354e-05	7.85076	0.000161235	39.8229	0.000627212	0.92385	1	3.26654	0.0182086	2.3427	0.0137971	-	-	-	-	-	-
BC1G_07110	GH3	4	β-glucosidase	726.162	0.00872757	13.5979	0.000279267	8.04784	0.000126754	-5.73884	1.14e-07	-6.49555	5.31e-11	-0.756709	0.809712	-	-	-	-	-	-
BC1G_07622	GH3	4	β-glucosidase	11.9241	0.000143313	33.3826	0.000685595	22.8876	0.000360481	1.48521	0.468156	0.940684	0.69721	-0.544528	0.822792	detected	-	-	-	-	-
BC1G_10231	GH3	4	β-glucosidase	392.49	0.00471725	64.1043	0.00131654	45.9173	0.000723199	-2.61416	0.00598424	-3.09555	0.000428957	-0.481383	0.89207	-	-	-	detected	-	-
BC1G_11439	GH3	4	β-glucosidase	1.30433	1.56765e-05	4.38644	9.00866e-05	426.945	0.00672439	1.74974	0.987572	8.35459	0.0310699	6.60486	0.0950599	-	-	-	-	-	-
BC1G_14164	GH3	4	β-glucoside glucohydrolase	2.56866	3.08722e-05	2.28281	4.68832e-05	5.80591	9.14432e-05	-0.170208	1	1.17651	0.625885	1.34671	0.594694	-	-	-	detected	-	-
BC1G_09991	GH16	5	Xyloglucan transglycosylase/hydrolase (BcXTH-like1)	76.4644	0.000919008	171.193	0.00351589	250.438	0.0039444	1.16277	0.692601	1.71159	0.177355	0.548824	0.557036	-	-	-	-	-	-
BC1G_07945	GH16	5	Xyloglucan transglycosylase/hydrolase	0.509824	6.12746e-06	8.92271	0.00018325	12.9053	0.000203258	4.12941	0.133152	4.66182	0.0414431	0.532407	0.964207	-	-	-	-	-	-
BC1G_09829	GH16	5	Xyloglucan transglycosylase/hydrolase	0	0	0	0	0.148341	2.33638e-06	-	-	Inf	1	Inf	1	-	-	-	-	-	-
BC1G_13488	GH16	5	Xyloglucan transglycosylase/hydrolase	0	0	0	0	0	0	-	-	-	-	-	-	-	-	-	-	-	-
BC1G_13534	GH16	5	Xyloglucan transglycosylase/hydrolase	0	0	4.38774	9.01133e-05	2.24913	3.54239e-05	Inf	0.314494	Inf	0.533048	-0.964109	0.752175	-	-	-	-	-	-
BC1G_13847	GH16	5	Xyloglucan transglycosylase/hydrolase	0	0	0.538828	1.10662e-05	2.34962	3.70066e-05	Inf	1	Inf	0.602097	2.12453	0.752175	-	-	-	-	-	-
BC1G_05539	CBM24|GH71	6	Hypothetical protein	2.83381	3.40589e-05	6.90206	0.000141751	8.50909	0.000134018	1.28429	0.886879	1.58626	0.667128	0.301978	1	-	-	-	-	-	-
BC1G_07058	CBM24|GH71	6	Hypothetical protein	0	0	16.8392	0.000345835	5.00937	7.88977e-05	Inf	0.0654433	Inf	0.256149	-1.74912	0.752175	-	-	-	-	-	-
BC1G_13659	CBM24|GH71	6	Hypothetical protein	0	0	3.51535	7.21965e-05	4.57041	7.19841e-05	Inf	0.475269	Inf	0.210959	0.378657	0.752175	-	-	-	-	-	-
BC1G_14255	CBM24|GH71	6	Hypothetical protein	24.8679	0.000298882	167.999	0.00345028	0.576558	9.0808e-06	2.75609	0.196467	-5.43068	0.000348148	-8.18677	5.68089e-07	-	-	-	-	-	-
BC1G_02738	GH71	6	α-glucanase mutanase	0.509824	6.12746e-06	1.74528	3.58438e-05	5.25938	8.28353e-05	1.77539	1	3.36682	0.402798	1.59143	0.54415	-	-	-	-	-	-
BC1G_04315	GT22	7	FAD-binding protein; Isoamyl alcohol oxidase	35.2682	0.00042388	4.43617	9.11078e-05	3.42549	5.39515e-05	-2.99098	0.057463	-3.36398	0.0064464	-0.373004	0.80553	-	-	-	-	-	-
BC1G_05517	CBM18	7	FAD-binding protein	38.275	0.000460019	129.595	0.00266156	102.202	0.00160969	1.75954	0.15298	1.41695	0.254301	-0.342586	0.79042	-	-	-	-	-	-
BC1G_09190	CBM18	7	FAD-binding protein	232.274	0.00279165	198.404	0.00407472	128.111	0.00201775	-0.227386	0.767021	-0.858432	0.296889	-0.631046	0.80553	-	-	-	-	-	-
BC1G_11556	CBM18	7	FAD-binding protein	147.984	0.00177859	239.803	0.00492496	243.176	0.00383003	0.696409	0.797283	0.716558	0.623491	0.0201494	0.924172	-	-	detected	-	-	-
BC1G_12517	PL1	8	Pectin lyase (BcPL-like1)	410.105	0.00492896	98.1912	0.0020166	185.552	0.00292245	-2.06233	0.0449774	-1.14417	0.229883	0.918157	0.424451	detected	-	detected	-	-	-
BC1G_11690	PL1	8	Pectin lyase (BcPL-like2)	184.332	0.00221544	12.1188	0.000248891	2.731	4.30134e-05	-3.92698	0.000119985	-6.07673	1.79e-10	-2.14975	0.0487768	-	-	-	-	-	-
BC1G_12017	PL1	8	Pectin lyase (BcPL-like3)	51.2039	0.000615408	86.4074	0.00177459	42.0189	0.000661799	0.754901	0.700501	-0.285216	0.821263	-1.04012	0.404965	-	detected	detected	-	-	-
BC1G_07527	PL1	8	Pectin lyase (BcPL-like4)	27.6143	0.00033189	43.7769	0.000899068	24.9506	0.000392973	0.664753	0.702925	-0.146341	1	-0.811093	0.718213	-	-	-	-	-	-
BC1G_11266	CBM18	9	Dihydrogeodin oxidase laccase	2.34352	2.81663e-05	160.132	0.00328871	402.087	0.00633289	6.09444	0.000151838	7.42269	8.41e-07	1.32825	0.404566	detected	-	-	-	-	-
BC1G_08553	CBM18	9	Laccase	59.6328	0.000716713	194.756	0.00399981	2419.15	0.0381018	1.70749	0.577688	5.34225	0.00635575	3.63476	0.0716654	-	-	-	-	detected	-
BC1G_10329	CBM18	9	Laccase	5.09824	6.12746e-05	98.3279	0.00201941	60.5015	0.000952901	4.26953	0.0306631	3.5689	0.0736092	-0.700628	0.746065	detected	-	-	-	-	-
BC1G_14349	CBM18	9	Laccase	11.0896	0.000133284	140.739	0.00289043	44.2577	0.000697061	3.66574	0.00123404	1.99672	0.100764	-1.66902	0.129219	-	-	-	-	-	-
BC1G_00240	GH28	10	Exo-polygalacturonase	67.2392	0.000808133	33.3793	0.000685529	22.1409	0.000348719	-1.01035	0.414846	-1.60259	0.0864277	-0.592244	0.74102	detected	-	-	-	-	-
BC1G_01617	GH28	10	Exo-polygalacturonase	1184.23	0.014233	90.3315	0.00185518	129.123	0.00203369	-3.71258	8.35e-05	-3.19713	6.84e-05	0.515448	0.775033	-	detected	detected	-	-	-
BC1G_11909	GH28	10	Exo-polygalacturonase	2.0393	2.45098e-05	8.27987	0.000170048	7.16673	0.000112876	2.02154	0.651811	1.81324	0.727049	-0.208293	0.818027	-	-	-	-	-	-
BC1G_06840	CE8	11	Pectin methylesterase (BcPME1)	340.62	0.00409383	468.373	0.00961922	190.432	0.00299932	0.459496	1	-0.838883	0.402798	-1.29838	0.506818	detected	detected	-	detected	-	detected
BC1G_00617	CE8	11	Pectin methylesterase (BcPME2)	772.843	0.00928863	217.272	0.00446223	414.921	0.00653501	-1.83067	0.0182672	-0.897341	0.187458	0.933333	0.28348	-	detected	detected	-	-	-
BC1G_11144	CE8	11	Pectin methylesterase (BcPME3)	335.992	0.00403822	338.356	0.006949	687.478	0.0108278	0.0101151	0.904811	1.03289	0.531899	1.02277	0.460519	-	-	detected	detected	-	-
BC1G_01033	GH55	12	Glycoside hydrolase subfamily 55 protein	0	0	6.51877	0.000133879	36.0229	0.000567361	Inf	0.177	Inf	0.0019317	2.46624	0.0998018	detected	-	-	-	-	-
BC1G_02731	GH55	12	Hypothetical protein	15.572	0.000187156	4.61795	9.48412e-05	19.211	0.000302574	-1.75363	0.51541	0.302979	1	2.05661	0.547302	-	-	detected	detected	-	-
BC1G_07319	GH55	12	Hypothetical protein	54.1447	0.000650753	164.394	0.00337624	214.218	0.00337394	1.60226	0.252925	1.98419	0.0794225	0.381924	0.938353	-	-	-	detected	detected	-
BC1G_07653	AA9	13	Glycoside hydrolase subfamily 61 protein	46.1057	0.000554134	385.355	0.00791423	1713.91	0.0269942	3.06317	0.00180699	5.2162	1.46e-08	2.15303	0.00998992	-	-	-	-	-	-
BC1G_07658	CBM1|AA9	13	Glycoside hydrolase subfamily 61 protein	23.8278	0.000286381	414.249	0.00850765	3381.29	0.0532555	4.11978	7.42e-05	7.14879	7.96e-13	3.029	0.000376443	-	-	-	-	-	-
BC1G_02541	CBM1|AA9	13	Hypothetical protein	0	0	2.33188	4.78911e-05	1.7443	2.74728e-05	Inf	0.635416	Inf	0.672228	-0.418843	0.909487	-	-	-	-	-	-
BC1G_02623	GH13	14	Glycoside hydrolase subfamily 13 protein	104.073	0.00125083	59.8954	0.0012301	32.9678	0.000519244	-0.79708	0.796388	-1.65847	0.156028	-0.861387	0.306626	-	detected	detected	detected	detected	-
BC1G_03893	GH13	14	Glycoside hydrolase subfamily 13 protein	3.36317	4.04212e-05	25.8402	0.000530692	37.0691	0.000583839	2.94172	0.028117	3.46232	0.00437953	0.520602	0.932901	-	-	-	-	-	-
BC1G_07820	GH13|CBM21	14	α-amylase	190.971	0.00229524	142.66	0.00292989	140.545	0.00221358	-0.420772	0.748602	-0.442329	0.615508	-0.0215572	1	-	-	-	-	-	-
BC1G_02936	CE5	15	Cutinase (BcCutA)	21.0145	0.000252568	234.193	0.00480974	516.607	0.00813658	3.47824	0.00123404	4.61961	1.55e-06	1.14137	0.232554	-	detected	-	-	-	-
BC1G_05199	CE5	15	Cutinase (BcCutB)	0.79451	9.54903e-06	196.235	0.00403017	20.8611	0.000328562	7.9483	0.000460069	4.7146	0.0446197	-3.2337	0.0272952	-	-	-	-	-	-
BC1G_06369	CE5	15	Cutinase	99.2597	0.00119298	4.67077	9.59261e-05	2.56905	4.04627e-05	-4.40947	0.0897025	-5.2719	0.0329498	-0.862424	1	-	-	-	-	-	-
BC1G_03464	GH28	16	Rhamnogalacturonase	51.8785	0.000623516	11.6971	0.000240229	26.5211	0.000417709	-2.14899	0.363902	-0.967993	0.713961	1.181	0.666954	detected	-	detected	-	-	-
BC1G_03619	GH28	16	Rhamnogalacturonase	6.58122	7.90981e-05	8.95515	0.000183917	2.74908	4.32981e-05	0.444364	1	-1.25941	0.533048	-1.70377	0.611761	-	-	-	detected	-	-
BC1G_05961	GH28	16	Rhamnogalacturonase	3.62832	4.36079e-05	91.9785	0.00188901	291.071	0.00458438	4.66392	0.000278904	6.32593	1.46e-08	1.66201	0.0644648	-	-	-	-	-	-
BC1G_04947	GH76	17	Endo-1,6-α-mannanase	0	0	10.1737	0.000208942	8.40712	0.000132412	Inf	0.109369	Inf	0.115292	-0.275157	0.931306	-	-	-	-	-	-
BC1G_07186	GH76	17	Endo-1,6-α-mannanase	10.5789	0.000127145	12.9291	0.000265532	12.9832	0.000204486	0.289438	0.7071	0.295462	0.616359	0.00602414	1	-	-	-	-	-	-
BC1G_11018	GH76	17	Endo-1,6-α-mannanase	11.3148	0.00013599	195.678	0.00401874	46.5928	0.000733837	4.1122	0.000475637	2.0419	0.121402	-2.0703	0.0184161	-	detected	detected	-	-	-
BC1G_14702	GH7|CBM1	18	Cellobiohydrolase catalytic domain	1972.48	0.0237068	2075.1	0.0426173	2617.73	0.0412294	0.0731656	0.922689	0.408305	1	0.33514	0.817837	-	-	-	-	detected	-
BC1G_06035	GH7	18	Glycosyl hydrolase subfamily 7 protein	322.064	0.00387081	5.18612	0.00010651	0.31029	4.88708e-06	-5.95655	0.00876554	-10.0195	6.88e-06	-4.06297	0.123117	-	detected	-	detected	detected	detected
BC1G_10880	GH7	18	Glycosyl hydrolase subfamily 7 protein	336.503	0.00404435	17.5839	0.00036113	20.752	0.000326845	-4.25829	0.158541	-4.01929	0.198566	0.238998	0.89207	-	detected	-	detected	detected	-
BC1G_00003	CE16	19	Fungal cellulose-binding protein	86.4312	0.0010388	44.0193	0.000904047	11.2233	0.000176767	-0.973417	0.636274	-2.94506	0.00508186	-1.97164	0.0272952	-	-	-	-	-	-
BC1G_16413	CE16	19	Fungal cellulose-binding protein	1.81416	2.18039e-05	12.0332	0.000247133	1.12052	1.76483e-05	2.72965	0.296742	-0.695126	0.733389	-3.42478	0.00915632	-	-	-	-	-	-
BC1G_00245	GH92	20	Hypothetical protein	10.7063	0.000128677	9.46806	0.00019445	36.8509	0.000580402	-0.177321	0.751638	1.78324	0.727049	1.96056	0.587997	-	-	-	-	-	-
BC1G_09742	GH92	20	Hypothetical protein	5.17733	6.22251e-05	10.8993	0.000223845	14.3307	0.000225708	1.07396	0.727507	1.46882	0.402798	0.394864	0.849832	-	-	-	-	-	-
BC1G_00280	CE10	21	Carboxylesterase	0	0	6.28986	0.000129178	0.810234	1.27612e-05	Inf	0.209296	Inf	1	-2.95662	0.138511	-	-	-	-	-	-
BC1G_10091	CE10	21	Chlorogenic acid esterase	10.6784	0.000128342	0.717352	1.47326e-05	20.5385	0.000323482	-3.89587	0.159201	0.943632	0.402798	4.83951	0.00331956	-	-	-	-	-	-
BC1G_14009	CE12	22	Rhamnogalacturonan acetylesterase	308.95	0.0037132	74.255	0.00152501	9.22797	0.000145341	-2.05681	0.0619628	-5.06522	6.89e-09	-3.0084	4.27018e-05	-	-	detected	detected	-	detected
BC1G_00308	CE12	22	SGNH hydrolase	1.52947	1.83824e-05	26.2834	0.000539796	81.2404	0.00127954	4.10305	0.013824	5.73109	1.65e-05	1.62804	0.173014	-	-	-	-	-	-
BC1G_00895	CE4|CBM18	23	Chitinase	1.52947	1.83824e-05	27.0593	0.000555731	10.1715	0.000160201	4.14502	0.022979	2.73342	0.275993	-1.4116	0.224889	-	-	-	-	-	-
BC1G_06509	CE4|CBM18	23	Chitinase	1.30433	1.56765e-05	85.4658	0.00175525	102.857	0.00162	6.03396	2.06e-05	6.30118	8.41e-07	0.26722	1	detected	-	-	-	-	-
BC1G_00912	PL1	24	Pectate lyase (BcPEL-like1)	81.0036	0.000973563	34.8114	0.00071494	5.79099	9.12083e-05	-1.21842	0.256401	-3.8061	0.000146756	-2.58768	0.0163315	-	-	-	-	-	-
BC1G_09000	PL1	24	Pectate lyase (BcPEL-like2)	4.19769	5.0451e-05	5.98124	0.00012284	12.2319	0.000192653	0.51085	1	1.54298	0.47303	1.03213	0.49712	detected	-	-	-	-	-
BC1G_01803	CBM5	25	Subtilisin-like protein	138.187	0.00166084	109.481	0.00224847	63.4446	0.000999254	-0.335936	0.631524	-1.12305	0.157244	-0.787114	0.80553	-	-	-	-	-	-
BC1G_01073	CBM5	25	Tripeptidyl peptidase	3.36317	4.04212e-05	79.9655	0.00164229	11.1657	0.000175859	4.57148	0.0170785	1.73117	0.479542	-2.84031	0.0412624	-	-	-	-	-	-
BC1G_01234	GH28	26	Rhamnogalacturonase (BcRG-like1)	1.54901	1.86172e-05	1.61583	3.31852e-05	0.903655	1.42326e-05	0.0609289	0.987572	-0.777505	1	-0.838434	0.818027	-	-	-	-	-	-
BC1G_13970	GH28	26	Polygalacturonase/Rhamnogalacturonase	66.3759	0.000797757	61.6262	0.00126565	23.2724	0.000366541	-0.107117	0.987572	-1.51204	0.349992	-1.40492	0.183496	-	-	detected	-	-	-
BC1G_01719	CBM1	27	Cellobiose dehydrogenase	22.623	0.000271901	91.2664	0.00187438	743.379	0.0117082	2.01229	0.087989	5.03823	1.25e-07	3.02594	0.000368021	-	-	-	-	-	-
BC1G_07794	CBM1	27	Cellobiose dehydrogenase	3.64786	4.38428e-05	3.25775	6.69062e-05	28.5101	0.000449035	-0.163172	1	2.96635	0.0174751	3.12952	0.00331956	-	-	-	detected	-	-
BC1G_03567	GH35	28	β-galactosidase (Bcb-Gal-like1)	949.835	0.0114158	411.556	0.00845234	186.219	0.00293295	-1.20659	0.347676	-2.35068	0.0117453	-1.14409	0.225923	-	-	detected	-	detected	-
BC1G_02410	GH35	28	β-galactosidase	762.616	0.0091657	190.465	0.00391168	88.2222	0.0013895	-2.00143	0.0513289	-3.11174	0.000810855	-1.11031	0.424451	-	-	-	-	-	-
BC1G_02487	GH43	29	Glycoside hydrolase subfamily 43 protein; Type b carboxylesterase	2.56866	3.08722e-05	2.05325	4.21687e-05	8.36091	0.000131685	-0.323104	1	1.70264	0.424181	2.02575	0.224889	-	-	-	-	-	-
BC1G_12249	GH43	29	Glycoside hydrolase subfamily 43 protein; Type b carboxylesterase	0	0	0.179827	3.69319e-06	12.1407	0.000191216	Inf	1	Inf	0.0580546	6.0771	0.0137971	-	-	-	-	-	-
BC1G_12174	GH92	30	GPI anchored protein; poly (β-D-mannuronate) lyase	7.99067	9.60381e-05	10.2643	0.000210804	38.4416	0.000605456	0.361249	0.939859	2.26628	0.0373043	1.90503	0.0523375	-	-	-	-	-	-
BC1G_05488	CBM13	30	GPI anchored protein; poly(β-D-mannuronate) lyase	9.6197	0.000115617	7.98086	0.000163907	3.16278	4.98139e-05	-0.269447	0.99805	-1.6048	0.340428	-1.33535	0.611259	-	-	-	-	-	-
BC1G_06274	CE5	31	Carbohydrate esterase subfamily 5 protein	0	0	0.179175	3.67981e-06	0.652537	1.02775e-05	Inf	1	Inf	1	1.86469	0.989243	-	-	-	-	-	-
BC1G_07899	CE5	31	Carbohydrate esterase subfamily 5 protein	9.31547	0.000111961	16.8219	0.00034548	31.0995	0.000489818	0.85264	0.850965	1.73919	0.250671	0.88655	0.667251	-	-	-	-	-	-
BC1G_07620	GT2	32	γ-glutamyltransferase	92.9956	0.00111769	40.4764	0.000831284	30.5346	0.00048092	-1.20008	0.143127	-1.60672	0.0311892	-0.406636	0.881646	-	-	-	-	-	-
BC1G_12271	GT2	32	γ-glutamyltranspeptidase	48.2054	0.00057937	106.166	0.00218038	89.628	0.00141164	1.13905	0.51541	0.894754	0.565622	-0.244296	0.971171	-	-	-	-	-	-
BC1G_08372	GH51	33	α-L-arabinofuranosidase	167.806	0.00201682	93.4649	0.00191954	7.53802	0.000118724	-0.844298	0.626813	-4.47646	2.05e-06	-3.63217	6.97883e-06	-	-	-	-	detected	-
BC1G_12138	GH51	33	α-L-arabinofuranosidase	40.4185	0.000485781	57.3883	0.00117861	44.8597	0.000706541	0.505739	0.76775	0.150402	1	-0.355338	0.752175	-	-	-	-	-	-
BC1G_08544	CBM32	34	Hypothetical protein	0	0	0.35835	7.35962e-06	0.746593	1.17589e-05	Inf	1	Inf	1	1.05895	1	-	-	-	-	-	-
BC1G_08585	CBM32	34	Hypothetical protein	0	0	3.13026	6.42878e-05	1.13733	1.7913e-05	Inf	0.539651	Inf	0.872311	-1.46063	0.749652	-	-	-	-	-	-
BC1G_10455	GH72	35	β-glucanosyltransferase	513.574	0.00617253	1564.42	0.0321292	1942.89	0.0306005	1.60698	0.111074	1.91956	0.0321044	0.312577	0.931306	-	detected	-	-	detected	-
BC1G_14030	GH72|CBM43	35	β-glucanosyltransferase	1839.17	0.0221046	2114	0.0434162	2527.33	0.0398055	0.200916	1	0.458558	0.8357	0.257643	0.924172	-	detected	detected	-	detected	-
BC1G_10486	CBM13	36	Hypothetical protein	4.89264	5.88036e-05	15.3409	0.000315064	15.6492	0.000246476	1.6487	0.394552	1.67741	0.323261	0.028711	1	detected	-	-	-	-	-
BC1G_10827	CBM13	36	Hypothetical protein	1.30433	1.56765e-05	11.2957	0.000231985	11.0201	0.000173566	3.11438	0.209296	3.07875	0.174722	-0.0356362	1	-	-	-	-	-	-
BC1G_12131	GH65	37	Acid trehalase	0	0	3.0269	6.2165e-05	5.07483	7.99287e-05	Inf	0.539651	Inf	0.187458	0.745519	0.718213	-	-	-	-	-	-
BC1G_12132	GH65	37	Glycosyl hydrolase subfamily 65 protein	39.6705	0.000476791	22.6362	0.000464891	66.1093	0.00104122	-0.809437	0.447913	0.736785	0.666115	1.54622	0.0950599	detected	-	-	-	-	-
BC1G_13855	GH5	38	Glycoside hydrolase subfamily 5 protein	1.30433	1.56765e-05	1.6936	3.47824e-05	1.50318	2.36751e-05	0.376781	1	0.204701	1	-0.17208	1	-	-	-	-	-	-
BC1G_16238	GH5	38	β-exoglucosidase	0.79451	9.54903e-06	0.179827	3.69319e-06	0.491223	7.73678e-06	-2.14346	1	-0.693686	1	1.44977	1	-	-	-	-	-	-
BC1G_00409	GH16	39	Glycoside hydrolase subfamily 16	104.275	0.00125326	297.618	0.00611232	368.954	0.00581104	1.51307	0.182704	1.82305	0.0707137	0.309982	1	-	-	detected	-	-	-
BC1G_00455	GH47	40	α-mannosidase	3.11849	3.74804e-05	117.493	0.00241302	134.888	0.0021245	5.23559	0.000887191	5.43477	0.000184224	0.199188	1	-	-	detected	-	-	detected
BC1G_00576	GH10	41	Glycosyl hydrolase subfamily 10 protein	16.267	0.000195509	82.2623	0.00168946	43.2349	0.00068095	2.33829	0.273071	1.41025	0.57016	-0.928036	0.611761	-	detected	-	detected	detected	-
BC1G_00594	GH12	42	Xyloglucan-specific endo-β-glucanase	174.797	0.00210085	33.1553	0.000680928	3.35222	5.27975e-05	-2.39837	0.14751	-5.70443	1.97e-06	-3.30605	0.000966283	-	detected	detected	-	-	-
BC1G_00642	GH5	43	Endo-β-glucanase (BcCel5A)	603.837	0.00725737	1107.15	0.022738	2310.84	0.0363958	0.874617	0.702925	1.93619	0.0562191	1.06157	0.28348	-	-	-	-	-	-
BC1G_00879	CBM32	44	Phosphatidylglycerol specific	49.7954	0.000598479	67.1059	0.00137819	105.779	0.00166602	0.430428	1	1.08697	0.565622	0.656539	0.749652	-	-	-	-	-	-
BC1G_00922	AA9	45	Hypothetical protein	0	0	0	0	0.467352	7.36081e-06	-	-	Inf	1	Inf	0.931306	-	-	-	-	-	-
BC1G_01008	GH12	46	Iron-sulfur cluster-binding protein; rieske family domain protein	0.509824	6.12746e-06	39.1897	0.000804859	144.966	0.00228322	6.26433	0.00614375	8.1515	3.11e-05	1.88717	0.28348	-	-	-	-	-	-
BC1G_01064	GH33	47	Hypothetical protein	2.54912	3.06373e-05	44.7262	0.000918565	13.3218	0.000209819	4.13305	0.0079151	2.38572	0.263898	-1.74733	0.115207	-	-	-	-	-	-
BC1G_01152	GH79	48	Hypothetical protein	35.685	0.00042889	30.411	0.000624566	17.2153	0.000271141	-0.230725	1	-1.05163	0.419172	-0.820904	0.373075	-	-	-	detected	-	-
BC1G_01204	CBM18	49	Chitinase; glyoxal oxidase	118.114	0.00141958	996.602	0.0204677	1243.17	0.01958	3.07684	0.00176599	3.39577	0.000175	0.318933	0.971171	-	-	-	-	detected	-
BC1G_01486	GT69	50	Hypothetical protein	0	0	0.538177	1.10528e-05	0.8096	1.27512e-05	Inf	1	Inf	1	0.589128	1	-	-	-	-	-	-
BC1G_01778	GH10|CBM1	51	Endo-β-xylanase	275.162	0.00330711	105.335	0.00216333	118.6	0.00186795	-1.38529	0.332259	-1.21418	0.323261	0.17111	0.978347	-	detected	-	detected	-	-
BC1G_01923	GH28	52	Endo-rhamnogalacturonase	3.62832	4.36079e-05	3.35786	6.89621e-05	6.60911	0.000104094	-0.111759	1	0.865156	1	0.976914	0.768988	-	-	-	-	-	-
BC1G_01975	GT22	53	Acyl-CoA Dehydrogenase	233.762	0.00280954	116.808	0.00239896	136.315	0.00214697	-1.0009	0.323038	-0.778095	0.39218	0.222802	0.89207	-	-	-	-	-	-
BC1G_02011	GH26	54	Glycoside hydrolase subfamily 26 protein	0	0	13.8506	0.000284457	12.3198	0.000194037	Inf	0.0121517	Inf	0.0137286	-0.168972	0.818027	-	-	-	-	-	-
BC1G_02016	CE10	55	Hypothetical protein	3.36317	4.04212e-05	2.41226	4.95418e-05	49.0483	0.000772512	-0.479439	1	3.86631	0.00274985	4.34575	0.000224516	-	-	-	-	-	-
BC1G_02036	GH5|CBM1	56	Endo-β-mannosidase	99.1201	0.0011913	0.846801	1.73912e-05	1.04391	1.64416e-05	-6.87101	0.0130128	-6.56911	0.00604347	0.301903	1	-	-	-	detected	-	-
BC1G_02167	GH11	57	Endo-β-1,4-xylanase (BcXyn11A)	264.643	0.00318068	21.1356	0.000434073	60.6942	0.000955935	-3.6463	0.000475637	-2.12442	0.0215946	1.52188	0.165411	-	-	-	-	-	-
BC1G_02333	CBM20	58	Starch-binding protein	65.5944	0.000788364	17.557	0.000360578	6.72516	0.000105922	-1.90152	0.391739	-3.28593	0.0227632	-1.38441	0.258333	-	detected	-	-	-	-
BC1G_02365	GH5	59	Endo-β-glucanase	0	0	11.5089	0.000236365	4.47286	7.04476e-05	Inf	0.0513289	Inf	0.210959	-1.36349	0.501077	-	-	-	-	-	-
BC1G_02441	CBM18	60	Multicopper like protein; oxidoreductase	47.2686	0.000568111	76.0255	0.00156138	72.6586	0.00114438	0.685602	0.447913	0.620251	0.436415	-0.0653501	0.931306	-	-	-	-	-	-
BC1G_02492	GH128|CBM32	61	Uncharacterized serine-rich protein	168.997	0.00203113	737.009	0.0151363	1060.59	0.0167044	2.12469	0.0326882	2.6498	0.00313044	0.525115	0.852337	-	-	detected	-	-	-
BC1G_02574	GH32	62	Tubulin α chain; GTP-binding protein; oxidoreductase	6.78589	8.15581e-05	442.417	0.00908614	393.238	0.0061935	6.02672	9.7e-09	5.85672	3.04e-09	-0.170005	0.978347	-	-	-	-	-	-
BC1G_02591	GH27	63	Glycoside hydrolase clan GH-d	2.0393	2.45098e-05	8.03124	0.000164942	14.4712	0.000227922	1.97755	0.721551	2.82705	0.18752	0.849495	0.501077	-	-	-	-	-	-
BC1G_02702	CBM57	64	Hypothetical protein	0	0	37.119	0.000762333	27.8459	0.000438573	Inf	0.00262584	Inf	0.00346538	-0.414695	0.799895	-	-	-	detected	-	-
BC1G_02714	GH24	65	Glycoside hydrolase subfamily 24 protein	0	0	1.87343	3.84756e-05	2.31703	3.64932e-05	Inf	0.772034	Inf	0.564151	0.306595	0.932901	-	detected	-	-	-	-
BC1G_02740	GH5	66	Glycoside hydrolase subfamily 5 protein	380.514	0.00457331	34.3288	0.000705029	3.59552	5.66296e-05	-3.47046	0.000499137	-6.7256	7.96e-13	-3.25515	0.000224516	-	-	-	-	-	-
BC1G_02932	GH16	67	Glucanase	402.274	0.00483484	190.286	0.00390801	257.972	0.00406307	-1.08001	0.209296	-0.640963	0.402798	0.439045	0.752175	-	-	-	-	-	-
BC1G_03038	GH5|CBM1	68	Endoglucanase	369.167	0.00443694	317.699	0.00652474	1373.55	0.0216334	-0.216615	0.702925	1.89556	0.0781118	2.11218	0.0163315	-	-	-	-	-	-
BC1G_03379	GH32	69	Vacuolar endo-polyphosphatase	81.2501	0.000976526	96.0705	0.00197305	131.612	0.0020729	0.241723	1	0.695852	0.77545	0.454129	0.752175	-	-	-	-	-	-
BC1G_03590	GH11|CBM1	70	Endo-β-xylanase	0.79451	9.54903e-06	1.2045	2.47374e-05	1.36292	2.1466e-05	0.600297	1	0.778565	1	0.178269	1	-	-	-	detected	-	-
BC1G_03881	GH76	71	Glycosyl hydrolase	0	0	5.23259	0.000107464	3.79299	5.97397e-05	Inf	0.209296	Inf	0.287806	-0.46419	0.881842	-	-	-	-	-	-
BC1G_03951	CBM18	72	Hypothetical protein	205.952	0.00247529	231.903	0.00476271	685.155	0.0107912	0.171215	1	1.73412	0.0674485	1.56291	0.124988	-	-	detected	-	-	-
BC1G_04390	CBM13	73	DNA chaperone; ATP-binding protein	7613.5	0.0915049	4975.43	0.102183	3142.75	0.0494984	-0.613737	0.636274	-1.27653	0.150891	-0.662794	0.694323	-	-	-	-	-	-
BC1G_04515	CE16	74	Carbohydrate esterase subfamily 16 protein	18.4253	0.00022145	13.8863	0.00028519	45.4487	0.000715818	-0.40803	0.777939	1.30255	0.340543	1.71058	0.0950599	-	-	-	-	-	-
BC1G_04708	CBM13	75	Subtilisin-like protease	8.52096	0.000102411	10.1616	0.000208694	12.1134	0.000190786	0.254041	1	0.507515	1	0.253474	0.803559	-	-	-	-	-	-
BC1G_04810	CBM5	76	Trypsin-like protease	40.2985	0.000484339	25.1758	0.000517048	19.2091	0.000302544	-0.678691	0.666086	-1.06893	0.436415	-0.390243	1	-	-	-	-	-	-
BC1G_04882	GH55	77	WSC domain protein; ATP-binding protein	0.79451	9.54903e-06	2.36058	4.84804e-05	3.31606	5.22281e-05	1.571	0.99805	2.06134	0.624524	0.490333	0.79042	-	-	-	-	-	-
BC1G_04913	GH12	78	Concanavalin a-like lectin glucanase	89.1655	0.00107166	91.9066	0.00188753	82.445	0.00129851	0.0436827	1	-0.113053	1	-0.156736	0.971171	-	-	-	-	-	-
BC1G_04948	GH16|CBM18	79	Glycoside hydrolase subfamily 16 protein	139.605	0.00167788	277.053	0.00568999	393.514	0.00619786	0.988817	0.631524	1.49507	0.182207	0.506252	0.718213	-	-	-	-	-	-
BC1G_04994	GH54|CBM42	80	α-L-arabinofuranosidase	1276.58	0.0153429	107.947	0.00221696	2.50732	3.94903e-05	-3.56389	0.000460069	-8.99193	1.82e-20	-5.42803	1.84342e-10	-	-	detected	detected	detected	detected
BC1G_05010	GH18	81	Stromal membrane-associated protein	244.094	0.00293371	226.321	0.00464807	213.453	0.0033619	-0.109064	1	-0.193514	0.927107	-0.0844501	1	-	-	-	-	-	-
BC1G_05097	GH18	82	Hypothetical protein	0	0	11.5645	0.000237507	8.17727	0.000128792	Inf	0.298358	Inf	0.328213	-0.500015	0.89207	-	-	-	-	-	-
BC1G_05377	CBM18	83	Glucooligosaccharide oxidase	0.509824	6.12746e-06	0	0	0.62058	9.77415e-06	-Inf	0.884781	0.283618	1	Inf	0.789169	-	-	-	-	-	-
BC1G_05455	GH18|CBM19	84	Glycoside hydrolase subfamily 18 protein; cellulose-binding	8.72656	0.000104882	11.1145	0.000228265	30.1339	0.00047461	0.348964	1	1.7879	0.661939	1.43894	0.769395	-	-	-	-	-	-
BC1G_05576	CBM6|GH128	85	Uncharacterized serine-rich protein	0	0	0.666974	1.3698e-05	1.21974	1.92109e-05	Inf	1	Inf	0.927107	0.870871	0.89207	-	-	-	-	-	-
BC1G_05638	CE16	86	Carbohydrate esterase subfamily 16 protein	9.84483	0.000118323	52.0414	0.0010688	118.497	0.00186633	2.40222	0.0449774	3.58934	0.000372297	1.18712	0.287726	-	-	-	-	-	-
BC1G_05781	CBM48|GH13	87	Hypothetical protein	4.13814	4.97354e-05	46.8016	0.000961189	27.5841	0.00043445	3.4995	0.0131716	2.73678	0.0674978	-0.762721	0.594267	-	-	-	-	-	-
BC1G_05925	GH18	88	Class I chitinase	6.25652	7.51957e-05	63.93	0.00131296	13.5901	0.000214045	3.35306	0.0112769	1.11913	0.530423	-2.23393	0.0716654	-	-	-	-	-	-
BC1G_05986	GT22	89	FAD-binding protein; oxidoreductase	2.32398	2.79314e-05	17.7792	0.000365141	52.833	0.000832121	2.93552	0.137162	4.50677	0.00167477	1.57125	0.252965	-	-	-	-	-	-
BC1G_06004	GH72	90	Glycoside hydrolase subfamily 72 protein	171.897	0.00206599	116.196	0.00238637	222.005	0.00349659	-0.564984	0.648245	0.369054	0.895795	0.934037	0.393242	-	-	-	-	-	-
BC1G_06310	CBM13	91	Hypothetical protein	3.60785	4.33619e-05	3.13091	6.43011e-05	54.5888	0.000859775	-0.204557	1	3.91939	0.100764	4.12395	0.149549	-	-	-	-	-	-
BC1G_06328	GH78	92	α-L-rhamnosidase	59.7249	0.00071782	8.7525	0.000179755	6.35076	0.000100025	-2.77057	0.00732202	-3.23333	0.000513477	-0.462767	0.89207	detected	-	-	-	-	-
BC1G_06334	GT22	93	FAD-binding protein; oxidoreductase	0	0	0	0	0.224955	3.54305e-06	-	-	Inf	1	Inf	1	-	-	-	-	-	-
BC1G_06546	GH27	94	α-galactosidase	336.91	0.00404924	48.147	0.000988819	14.8296	0.000233567	-2.80684	0.0129066	-4.50581	8.41e-07	-1.69896	0.0272952	-	-	detected	-	-	-
BC1G_06836	CBM13	95	Serine protease	1109.17	0.0133308	1858	0.0381586	2707.4	0.0426416	0.744271	0.648245	1.28743	0.201577	0.54316	0.773795	-	-	-	-	-	-
BC1G_06992	GT41	96	TPR domain protein	5.40247	6.4931e-05	32.5529	0.000668556	36.9779	0.000582403	2.5911	0.074255	2.77497	0.0310699	0.183877	0.969082	-	-	-	-	-	-
BC1G_07052	PL3	97	Pectate lyase (BcPEL-like3)	0.79451	9.54903e-06	2.798	5.74639e-05	1.31018	2.06353e-05	1.81626	1	0.721626	1	-1.09463	0.971171	detected	-	-	-	-	-
BC1G_07101	GH78	98	α-L-rhamnosidase	0	0	0.179175	3.67981e-06	0.777642	1.22479e-05	Inf	1	Inf	1	2.11774	0.909487	-	-	-	-	-	-
BC1G_07160	CE3	99	Hypothetical protein	0.79451	9.54903e-06	5.28557	0.000108553	4.23264	6.66641e-05	2.73392	0.421959	2.41342	0.46914	-0.320504	0.931306	-	-	-	-	-	-
BC1G_07215	GH20	100	Glycoside hydrolase subfamily 20 protein	17.4057	0.000209195	223.462	0.00458935	318.632	0.00501847	3.6824	0.000460069	4.19426	7.62e-06	0.511865	0.718213	-	detected	-	-	-	-
BC1G_07220	GT20	101	Hypothetical protein	0	0	10.205	0.000209585	2.38812	3.7613e-05	Inf	0.0513289	Inf	0.436415	-2.09533	0.138511	-	-	-	-	-	-
BC1G_07234	GT22	102	Glycosyltransferase subfamily 22 protein	105.196	0.00126433	105.799	0.00217285	116.24	0.00183078	0.00824384	1	0.144027	1	0.135783	1	-	-	-	-	-	-
BC1G_07471	GH128|CBM32	103	Uncharacterized serine-rich protein	7.54132	9.06374e-05	20.0893	0.000412584	13.9986	0.000220478	1.41354	0.657308	0.892393	0.854919	-0.521143	0.895647	-	-	-	-	-	-
BC1G_07482	GT22	104	FAD-binding protein; oxidoreductase	91.8076	0.00110341	83.537	0.00171564	58.7761	0.000925725	-0.136198	1	-0.643383	0.533048	-0.507186	0.752175	-	-	detected	detected	-	-
BC1G_07483	CBM51	105	Lipase	1.54901	1.86172e-05	3.07923	6.32397e-05	3.04193	4.79104e-05	0.99122	0.748602	0.973636	0.624524	-0.0175844	1	-	-	-	-	-	-
BC1G_07558	GT32	106	Hypothetical protein	60.9427	0.000732457	70.9389	0.00145691	64.9848	0.00102351	0.219123	1	0.0926491	1	-0.126474	0.921292	-	-	-	-	-	-
BC1G_07768	CE1	107	Hypothetical protein	202.091	0.00242888	26.117	0.000536378	3.63529	5.7256e-05	-2.95194	0.00487716	-5.79679	3.23e-09	-2.84484	0.0035682	-	detected	detected	detected	-	-
BC1G_07770	CBM12	108	Aminopeptidase; α-mannosidase	305.807	0.00367542	283.783	0.0058282	263.569	0.00415122	-0.107831	0.932932	-0.214438	0.783065	-0.106607	1	-	-	-	-	-	-
BC1G_07817	GT5|GH13	109	α-glucan synthase	798.566	0.00959778	937.205	0.0192479	660.535	0.0104035	0.230955	1	-0.273775	0.717144	-0.504729	0.822792	-	-	-	-	-	-
BC1G_07822	GH5	110	Endoglucanase	346.406	0.00416337	18.0438	0.000370575	17.6194	0.000277506	-4.26289	0.00231224	-4.29723	0.000513477	-0.0343398	1	-	-	-	detected	detected	-
BC1G_07854	GH18	111	Chitinase	0	0	3.26036	6.69597e-05	1.12925	1.77856e-05	Inf	0.539651	Inf	0.897957	-1.52967	0.749122	-	-	-	-	-	-
BC1G_07974	CE10	112	Acetylcholinesterase	24.2911	0.00029195	8.41518	0.000172827	3.8754	6.10376e-05	-1.52936	0.401157	-2.64801	0.0313413	-1.11865	0.353889	-	-	-	detected	-	-
BC1G_08114	GT24	113	UDP-glucose:glycoprotein glucosyltransferase	252.436	0.00303397	329.047	0.00675781	239.261	0.00376837	0.382377	0.968648	-0.0773303	0.932014	-0.459707	0.818027	-	-	-	-	-	-
BC1G_08207	GH63	114	Mannosyloligosaccharide glucosidase	429.037	0.0051565	427.415	0.00877805	464.586	0.00731723	-0.00546488	1	0.114841	1	0.120306	1	-	-	-	-	-	-
BC1G_08308	GH55	115	Hypothetical protein	3.873	4.65487e-05	0.359653	7.38638e-06	1.70517	2.68565e-05	-3.42877	0.35112	-1.18354	0.679439	2.24524	0.718574	-	-	-	-	-	-
BC1G_08314	CE5	116	Cutinase (BcCUT-like1)	1688.45	0.0202931	15.9172	0.0003269	1.97994	3.11841e-05	-6.72897	7.35e-11	-9.73603	6.62e-21	-3.00706	0.0138584	-	detected	-	detected	-	-
BC1G_08370	GH17	117	Glucan β-glucanase	129.837	0.00156048	179.741	0.00369143	146.074	0.00230066	0.469217	0.892064	0.169994	1	-0.299223	0.895647	-	-	-	-	-	-
BC1G_08574	PL7	118	Hypothetical protein	0	0	6.09847	0.000125247	2.81863	4.43935e-05	Inf	0.321559	Inf	0.533048	-1.11345	0.752175	-	-	-	-	-	-
BC1G_08658	CBM50	119	Carboxypeptidase	17.5899	0.000211409	1.02598	2.1071e-05	0.584644	9.20817e-06	-4.09968	0.203186	-4.91104	0.0707137	-0.811365	0.989077	-	-	-	detected	-	-
BC1G_08692	AA9	120	Glycoside hydrolase subfamily 61 protein	1.01965	1.22549e-05	2.99821	6.15757e-05	1.9078	3.00478e-05	1.55603	1	0.903835	1	-0.652193	0.81109	-	-	-	-	-	-
BC1G_08755	CBM20|GH15	121	α-glucosidase	33.2884	0.000400086	22.9976	0.000472314	28.2243	0.000444534	-0.533534	0.791299	-0.23808	0.778884	0.295454	1	-	detected	detected	-	-	-
BC1G_08757	CBM10|CBM2	122	Hypothetical protein	43.0672	0.000517615	32.4272	0.000665974	29.2196	0.00046021	-0.409384	0.797283	-0.559651	0.597166	-0.150267	1	-	-	-	-	-	-
BC1G_08801	GH105|GH28	123	Hypothetical protein	5.42201	6.51659e-05	7.10471	0.000145913	3.9208	6.17528e-05	0.389949	0.937753	-0.467678	1	-0.857627	0.818027	detected	-	-	-	-	-
BC1G_08924	GH16	124	Glycoside hydrolase subfamily 16 protein	1.01965	1.22549e-05	0.667626	1.37114e-05	1.8861	2.97062e-05	-0.61096	0.856809	0.887336	1	1.4983	0.769395	-	-	-	-	-	-
BC1G_08975	GH95	125	Hypothetical protein	168.096	0.00202031	96.0812	0.00197327	78.7076	0.00123965	-0.806961	0.626813	-1.09471	0.267945	-0.287752	0.822792	-	-	-	-	detected	-
BC1G_08989	GH6|CBM1	126	Cellobiohydrolase	54.1671	0.000651022	2.28346	4.68966e-05	2.1285	3.35239e-05	-4.56812	0.163911	-4.66951	0.0674978	-0.101385	0.978347	-	-	detected	2	-	-
BC1G_08990	GH5|CBM1	127	Endoglucanase	16.0604	0.000193027	3.157	6.48369e-05	5.1614	8.12922e-05	-2.34689	0.526169	-1.63768	0.758215	0.70921	0.752175	-	-	-	detected	-	-
BC1G_09079	GH17	128	GPI-anchored cell wall endo-β-glucanase	1380.75	0.0165949	1202.48	0.0246959	1459.35	0.0229848	-0.199436	0.892064	0.0798759	1	0.279312	0.909487	-	detected	detected	-	detected	-
BC1G_09129	CBM48|GH13	129	DNA chaperone	548.73	0.00659506	349.664	0.00718122	160.758	0.00253195	-0.650129	0.631524	-1.7712	0.0446197	-1.12107	0.27653	-	-	-	-	-	-
BC1G_09146	CE4	130	Carbohydrate esterase subfamily 6 protein	5.40247	6.4931e-05	65.196	0.00133896	134.433	0.00211733	3.59309	0.0088641	4.63713	0.000152605	1.04404	0.592393	-	-	-	-	-	-
BC1G_09210	GH5	131	Endoglucanase	83.9593	0.00100909	3.44019	7.06529e-05	3.04422	4.79465e-05	-4.60913	0.0778371	-4.78555	0.0446197	-0.176415	1	-	-	-	detected	-	-
BC1G_09791	CBM51	132	Prolyl aminopeptidase	5.93183	7.12934e-05	6.87777	0.000141252	11.6557	0.000183578	0.213462	1	0.974486	0.565622	0.761023	0.718213	-	-	-	-	-	-
BC1G_09892	GH17	133	Hypothetical protein	13.6974	0.000164626	82.4124	0.00169255	340.508	0.00536301	2.58896	0.0088641	4.63572	7.74e-07	2.04676	0.0315636	-	detected	-	-	-	-
BC1G_09963	CBM50|CBM18|GH18	134	Glycoside hydrolase subfamily 18 protein	0	0	0	0	0	0	-	-	-	-	-	-	-	-	-	-	-	-
BC1G_10130	GT4	135	Multidrug resistance protein	0	0	8.42089	0.000172944	6.89409	0.000108582	Inf	0.0897025	Inf	0.0805944	-0.288612	1	-	-	-	-	-	-
BC1G_10229	PL3	136	Pectate lyase (BcPEL-like4)	1.01965	1.22549e-05	27.7913	0.000570765	16.8805	0.000265868	4.76849	0.0644271	4.04921	0.11625	-0.719281	0.892101	-	-	-	-	-	-
BC1G_10247	GH32	137	Glycoside hydrolase subfamily 32 protein; oxidoreductase	1175.64	0.0141298	200.951	0.00412704	257.675	0.0040584	-2.54853	0.00860004	-2.18982	0.0160313	0.358709	0.799167	-	-	detected	-	-	-
BC1G_10322	GH43	138	Endo-arabinanase (BcAra1)	16.7703	0.000201558	16.1411	0.000331497	0.256004	4.03208e-06	-0.0551723	1	-6.03359	0.0010347	-5.97842	0.000232096	-	-	detected	-	-	-
BC1G_10341	CBM3|GH26|CBM35|GH44	139	Mannan endo-β-mannosidase	28.5539	0.000343183	27.8813	0.000572613	23.2261	0.000365811	-0.0343902	1	-0.297946	0.997095	-0.263556	0.862768	-	-	-	-	-	-
BC1G_10381	CBM18	140	Chitin-binding protein	0.509824	6.12746e-06	0.718004	1.4746e-05	2.78758	4.39045e-05	0.493992	1	2.45094	0.801636	1.95695	0.710545	-	-	-	-	-	-
BC1G_10397	CE3	141	PLC-like phosphodiesterase	45.3307	0.00054482	75.1351	0.00154309	148.042	0.00233166	0.728997	0.630615	1.70744	0.0864277	0.978447	0.710545	-	-	-	-	-	-
BC1G_10768	CBM12	142	GPI-anchored oxidoreductase	18.3853	0.000220969	1.92446	3.95236e-05	1044.79	0.0164555	-3.25603	0.0449774	5.82851	3.07e-06	9.08455	1.84342e-10	-	-	-	-	-	-
BC1G_10789	GH62|CBM13	143	α-N-arabinofuranosidase	165.864	0.00199349	83.374	0.0017123	90.7773	0.00142974	-0.992334	0.714592	-0.869602	0.584547	0.122733	1	-	-	-	detected	-	-
BC1G_10797	GH43	144	Xylosidase; arabinofuranosidase	11.3743	0.000136705	26.6035	0.000546369	15.3254	0.000241376	1.22584	0.619829	0.43015	0.997095	-0.795686	0.775033	-	-	-	-	-	-
BC1G_11115	GH31	145	Glycoside hydrolase subfamily 31 protein	15.4911	0.000186184	66.5239	0.00136624	55.0041	0.000866317	2.10244	0.0207592	1.8281	0.0310699	-0.274333	0.89207	-	-	-	-	-	-
BC1G_11343	GT2	146	Heat-shock protein	687.146	0.00825865	363.294	0.00746116	329.026	0.00518217	-0.919478	0.380259	-1.06241	0.210959	-0.142936	0.995998	-	-	-	-	-	-
BC1G_11407	GH18	147	Glycoside hydrolase subfamily 18 protein	0.79451	9.54903e-06	8.82521	0.000181248	9.86106	0.000155312	3.47349	0.143127	3.63361	0.0868872	0.160111	1	-	-	-	-	-	-
BC1G_11767	GH32	148	Ferric-chelate reductase; FAD-binding protein	150.632	0.00181041	165.126	0.00339127	568.413	0.00895252	0.132537	1	1.91591	0.0446197	1.78338	0.0644648	-	-	-	-	-	-
BC1G_11868	GH18	149	Serine threonine kinase	407.798	0.00490123	477.903	0.00981495	634.905	0.00999977	0.228865	0.974922	0.638687	0.565622	0.409822	0.822792	-	-	-	-	-	-
BC1G_11891	GH76	150	Glycosyl hydrolase	5.42201	6.51659e-05	4.33671	8.90653e-05	16.4897	0.000259713	-0.322225	1	1.60467	0.231649	1.92689	0.132061	-	-	-	-	-	-
BC1G_11898	GH17	151	Glucan exo-β-glucanase	659.6	0.00792759	817.363	0.0167866	703.915	0.0110867	0.309385	0.883242	0.0938098	1	-0.215575	0.89207	-	detected	detected	detected	detected	-
BC1G_11910	CE8	152	Carbohydrate esterase subfamily 8 protein	0	0	6.35932	0.000130605	2.07421	3.26689e-05	Inf	0.158541	Inf	0.583936	-1.61631	0.254743	-	-	-	-	-	-
BC1G_11971	GT2	153	Histidine kinase; ATP-binding protein	27.4357	0.000329743	23.1889	0.000476242	47.477	0.000747763	-0.242619	0.969386	0.791175	0.564317	1.03379	0.319276	-	-	-	-	-	-
BC1G_12064	GH71	154	Hypothetical protein	4.15768	4.99702e-05	8.67082	0.000178077	2.6269	4.13738e-05	1.06039	0.714592	-0.662418	0.906191	-1.72281	0.243163	-	-	-	-	-	-
BC1G_12145	CBM32	155	Hypothetical protein	0.79451	9.54903e-06	10.5469	0.000216606	26.2425	0.00041332	3.7306	0.0863816	5.0457	0.0019317	1.31509	0.253586	-	-	-	-	-	-
BC1G_12177	GT34	156	Cytochrome p450	0	0	0.718004	1.4746e-05	0.17067	2.68805e-06	Inf	1	Inf	1	-2.07278	0.89207	-	-	-	-	-	-
BC1G_12184	GH2	157	Hypothetical protein	10.1295	0.000121744	37.0439	0.000760789	50.1509	0.000789878	1.87067	0.15298	2.30771	0.0373043	0.437041	0.822792	-	-	-	-	-	-
BC1G_12229	GH28	158	Hypothetical protein	1.54901	1.86172e-05	2.41226	4.95418e-05	6.44073	0.000101442	0.639033	0.843947	2.05587	0.231649	1.41684	0.424451	-	-	-	-	-	-
BC1G_12343	CBM12	159	Subtilisin-like protease	3.58831	4.31271e-05	5.28427	0.000108526	31.9364	0.000502999	0.5584	1	3.15382	0.0197521	2.59542	0.0272952	-	-	-	-	-	-
BC1G_12374	CBM52	160	Hypothetical protein	887.425	0.0106658	3343.78	0.068673	4570.1	0.0719792	1.91378	0.0294438	2.36453	0.00437953	0.450745	0.993555	-	detected	detected	detected	detected	-
BC1G_12379	CE5	161	Acetyl xylan esterase; cellulose-binding protein	2.56866	3.08722e-05	14.5621	0.000299069	25.3811	0.000399753	2.50313	0.109097	3.30466	0.0156198	0.801537	0.868642	-	-	-	-	-	-
BC1G_12537	GT22	162	FAD-binding protein; oxidoreductase	37.4387	0.000449967	166.036	0.00340997	190.083	0.00299381	2.1489	0.0221094	2.34403	0.00643465	0.195132	0.969082	-	-	-	-	-	-
BC1G_12680	CE16	163	Carbohydrate esterase subfamily 16 protein	2.05884	2.47447e-05	2.18075	4.47872e-05	1.33676	2.1054e-05	0.0829935	1	-0.623091	1	-0.706085	1	-	-	-	-	-	-
BC1G_12838	GT25	164	Hypothetical protein	14.3067	0.000171949	9.18031	0.000188541	17.8365	0.000280925	-0.640081	1	0.318138	0.760242	0.958219	0.718213	-	-	-	-	-	-
BC1G_12859	GH31	165	Glycoside hydrolase subfamily 31 protein	696.345	0.00836921	385.936	0.00792617	580.472	0.00914245	-0.851439	0.323038	-0.262576	0.571354	0.588864	0.789169	-	detected	detected	detected	detected	-
BC1G_13057	GH71	166	Hypothetical protein	7.27617	8.74507e-05	18.057	0.000370847	10.2445	0.000161351	1.31131	0.568314	0.4936	0.927107	-0.81771	0.752175	-	-	-	-	-	-
BC1G_13085	CBM14	167	Hypothetical protein	101.92	0.00122496	441.627	0.00906992	17.1029	0.000269371	2.11539	0.748602	-2.57513	0.340428	-4.69051	0.0998174	-	-	-	-	-	-
BC1G_13123	CE12	168	GDSL-like lipase	394.309	0.00473911	48.4253	0.000994535	75.8557	0.00119473	-3.02549	0.000567951	-2.378	0.00237963	0.647498	0.594267	-	-	-	-	-	-
BC1G_13137	GH28	169	Exo-polygalacturonase	0	0	25.4984	0.000523674	24.7155	0.00038927	Inf	0.00121008	Inf	0.000441545	-0.0449918	1	detected	-	-	-	-	-
BC1G_13139	CBM1|AA9	170	Hypothetical protein	12.4535	0.000149676	110.422	0.0022678	345.464	0.00544107	3.14841	0.00378805	4.79391	8.41e-07	1.6455	0.0950599	-	-	-	-	-	-
BC1G_13153	GH115	171	Hypothetical protein	45.5484	0.000547436	21.6273	0.000444172	18.0172	0.000283772	-1.07455	0.700501	-1.33802	0.436415	-0.263479	0.97547	-	-	-	detected	-	-
BC1G_13238	GT2	172	Glycosyltransferase subfamily 2 protein	0	0	0.846801	1.73912e-05	1.13797	1.7923e-05	Inf	1	Inf	0.960974	0.426363	1	-	-	-	-	-	-
BC1G_13239	GH16	173	Hypothetical protein	0	0	1.61714	3.3212e-05	8.92524	0.000140573	Inf	0.67622	Inf	0.0547096	2.46445	0.243163	-	-	-	-	-	-
BC1G_13445	GH6|CBM2	174	Hypothetical protein	1.01965	1.22549e-05	13.026	0.000267521	10.4933	0.00016527	3.67525	0.115732	3.36333	0.150891	-0.311916	0.900929	-	-	-	-	-	-
BC1G_13645	GH11	175	Glycoside hydrolase subfamily 11 protein	0	0	0.975598	2.00364e-05	0	0	Inf	1	-	-	-Inf	0.862768	-	-	-	detected	-	-
BC1G_13862	GH45	176	Cellulase	442.62	0.00531975	765.967	0.0157311	1152.24	0.0181478	0.791212	0.791299	1.3803	0.234593	0.58909	0.587997	-	detected	-	-	-	-
BC1G_13903	CBM20|GH15	177	Arylsulfatase-like protein	10.5407	0.000126686	4.82386	9.90701e-05	11.1661	0.000175866	-1.12771	0.223557	0.0831499	0.703935	1.21086	0.460519	-	-	-	-	-	-
BC1G_13938	GH93	178	Hypothetical protein	131.923	0.00158555	84.3253	0.00173183	6.50862	0.000102511	-0.645657	0.727507	-4.3412	7.45e-06	-3.69554	1.15895e-05	-	detected	detected	-	-	detected
BC1G_13975	CBM50	179	Hypothetical protein	0	0	0.359002	7.373e-06	0.543966	8.56748e-06	Inf	1	Inf	1	0.599526	1	-	-	-	-	-	-
BC1G_14012	CBM1	180	Choline dehydrogenase	15.8371	0.000190343	39.8172	0.000817747	52.6968	0.000829976	1.33008	0.51541	1.7344	0.202533	0.404323	0.89207	-	-	-	-	detected	-
BC1G_14288	CE10	181	Hypothetical protein	32.3674	0.000389016	37.7077	0.000774423	62.5586	0.000985299	0.22032	0.930151	0.950666	0.3773	0.730347	0.752175	-	-	-	-	-	-
BC1G_14330	CBM1	182	Cellobiose dehydrogenase	17.3852	0.000208949	17.2836	0.000354962	52.7096	0.000830178	-0.00845774	1	1.6002	0.133878	1.60866	0.278697	-	-	-	-	-	-
BC1G_14415	CE5	183	Carbohydrate esterase subfamily 5 protein	0	0	49.8048	0.00102287	192.101	0.0030256	Inf	0.000278904	Inf	1.37e-07	1.94751	0.19857	-	-	-	-	-	-
BC1G_14570	CBM13	184	PLC-like phosphodiesterase	7.25571	8.72047e-05	3.00016	6.16158e-05	12.2282	0.000192595	-1.27408	0.982263	0.753026	0.530423	2.0271	0.243163	-	-	-	-	-	-
BC1G_14944	GH18	185	Class I chitinase	0	0	70.9637	0.00145742	16.8416	0.000265256	Inf	0.00131721	Inf	0.0253469	-2.07505	0.183496	-	-	-	-	-	-
BC1G_14954	CBM12|CBM32|CBM63	186	Hypothetical protein	0	0	21.1783	0.00043495	4.41139	6.94795e-05	Inf	0.00339687	Inf	0.163752	-2.26328	0.0394777	-	-	-	-	-	-
BC1G_15017	AA9	187	Hypothetical protein	0.509824	6.12746e-06	0	0	0.467352	7.36081e-06	-Inf	0.892064	-0.125489	1	Inf	0.89207	-	-	-	-	-	-
BC1G_15118	GH28	188	Exo-polygalacturonase	39.9431	0.000480068	46.0655	0.000946072	29.509	0.000464768	0.20574	1	-0.436793	0.624524	-0.642533	0.501077	-	-	-	-	-	-
BC1G_15333	GT71	189	Hypothetical protein	13.6378	0.00016391	37.13	0.000762557	47.8002	0.000752854	1.44497	0.203186	1.8094	0.0805944	0.364432	1	-	-	-	-	-	-
BC1G_15341	CE16	190	Hypothetical protein	8.05022	9.67537e-05	2.5391	5.21468e-05	3.50274	5.51682e-05	-1.66471	0.651811	-1.20055	0.758215	0.464165	0.89207	-	-	-	-	-	-
BC1G_15663	CE10	191	Hypothetical protein	559.44	0.00672378	105.851	0.00217391	15.3283	0.000241421	-2.40195	0.00863249	-5.18971	2.01e-07	-2.78777	0.0315636	-	-	-	-	-	-
BC1G_16209	GH53	192	Arabinogalactan endo-β-galactosidase	85.0208	0.00102185	3.51795	7.225e-05	4.90208	7.72079e-05	-4.59501	0.00199544	-4.11635	0.00229429	0.478658	0.832536	-	-	-	detected	-	detected
